# Supplementary material for: Impending anthropogenic threats and protected area prioritization for jaguars in the Brazilian Amazon
Source: Commun Biol. 2023 Feb 15;6:132. doi: 10.1038/s42003-023-04490-1 (PMC9932174; doi:10.1038/s42003-023-04490-1)
Supplement: Supplementary file 4 — Supplementary Data 1 [file 42003_2023_4490_MOESM4_ESM.xlsx]

## Sheet: protected areas
Site_code	Protected_area_name	long	lat	Area size (km2)	PA_type	Group	Level	Type
IR01	Acapuri de Cima	-60.8194	-5.4195	195.998	IR	Declarada	Tradicionalmente ocupada	IR1
IR02	Acimã	6.77232	4.44884	435.388	IR	Regularizada	Tradicionalmente ocupada	IR2
IR03	Água Preta/Inari	-27186.3	-2422.52	1512.32	IR	Regularizada	Tradicionalmente ocupada	IR2
IR04	Alto Rio Guamá	-66.8286	-2.5974	2836.44	IR	Regularizada	Tradicionalmente ocupada	IR2
IR05	Alto Rio Negro	-66.1773	-7.83676	88019.5	IR	Regularizada	Tradicionalmente ocupada	IR2
IR06	Alto Rio Purus	-67.1523	-7.47601	2922.46	IR	Regularizada	Tradicionalmente ocupada	IR2
IR07	Alto Sepatini	-46.732	-2.3318	279.899	IR	Regularizada	Tradicionalmente ocupada	IR2
IR08	Alto Tarauacá	-68.5504	0.604027	1625.1	IR	Regularizada	Tradicionalmente ocupada	IR2
IR09	Alto Turiaçu	-70.0734	-9.29109	5326.83	IR	Regularizada	Tradicionalmente ocupada	IR2
IR10	Anambé	-66.3421	-8.0204	85.8885	IR	Regularizada	Tradicionalmente ocupada	IR2
IR11	Ananás	-71.9077	-9.60814	19.84	IR	Regularizada	Tradicionalmente ocupada	IR2
IR12	Andirá-Marau	-46.2586	-2.87023	7984.79	IR	Regularizada	Tradicionalmente ocupada	IR2
IR13	Aningal	-49.305	-2.85763	79.115	IR	Regularizada	Tradicionalmente ocupada	IR2
IR14	Anta	-61.4195	3.90298	31.5604	IR	Regularizada	Tradicionalmente ocupada	IR2
IR15	Apiaka/Kayabi	-56.9357	-3.75295	1108.2	IR	Regularizada	Tradicionalmente ocupada	IR2
IR16	Apipica	-61.4038	3.45774	6.65724	IR	Regularizada	Tradicionalmente ocupada	IR2
IR17	Apurinã do Igarapé São João	-61.1497	3.36286	190.732	IR	Regularizada	Tradicionalmente ocupada	IR2
IR18	Apurinã Igarapé Tauamirim	-57.3916	-10.9392	1049.04	IR	Regularizada	Tradicionalmente ocupada	IR2
IR19	Apurinã Km 124 BR-317	-59.3435	-3.36673	457.182	IR	Regularizada	Tradicionalmente ocupada	IR2
IR20	Apyterewa	-63.1395	-5.56008	7740.63	IR	Regularizada	Tradicionalmente ocupada	IR2
IR21	Araçá	-62.9864	-5.67927	520.048	IR	Regularizada	Tradicionalmente ocupada	IR2
IR22	Arara	-67.2186	-9.30267	2745.43	IR	Regularizada	Tradicionalmente ocupada	IR2
IR23	Arara do Rio Branco	-52.0293	-5.62224	1171.27	IR	Regularizada	Tradicionalmente ocupada	IR2
IR24	Arara do Igarapé Humaitá	-61.1185	3.63376	1005.47	IR	Regularizada	Tradicionalmente ocupada	IR2
IR25	Arariboia	-53.065	-3.75053	4161.41	IR	Regularizada	Tradicionalmente ocupada	IR2
IR26	Arary	-59.5998	-9.77	414.606	IR	Regularizada	Tradicionalmente ocupada	IR2
IR27	Araweté Igarapé Ipixuna	-72.3728	-8.42876	9400.77	IR	Regularizada	Tradicionalmente ocupada	IR2
IR28	Aripuanã	-46.4106	-5.06645	7686.42	IR	Regularizada	Tradicionalmente ocupada	IR2
IR29	Ariramba	-60.0326	-4.75286	107.646	IR	Regularizada	Tradicionalmente ocupada	IR2
IR30	Awa	-52.4414	-4.92551	1174.15	IR	Regularizada	Tradicionalmente ocupada	IR2
IR31	Badjonkore	-59.9676	-10.5721	2219.83	IR	Regularizada	Tradicionalmente ocupada	IR2
IR32	Balaio	-62.2541	-6.13142	2770.7	IR	Regularizada	Tradicionalmente ocupada	IR2
IR33	Banawá	-46.469	-3.33102	2041.61	IR	Regularizada	Tradicionalmente ocupada	IR2
IR34	Barata Livramento	-52.0107	-8.86341	129.255	IR	Regularizada	Tradicionalmente ocupada	IR2
IR35	Barreira da Missão	-66.605	0.424155	18.7749	IR	Regularizada	Dominial Indígena	IR2
IR36	Batovi	-64.9242	-6.78383	50.5047	IR	Regularizada	Tradicionalmente ocupada	IR2
IR37	Baú	-61.0571	3.31432	15429.1	IR	Regularizada	Tradicionalmente ocupada	IR2
IR38	Betania	-64.6349	-3.41661	1341.25	IR	Regularizada	Tradicionalmente ocupada	IR2
IR39	Boca do Acre	-53.9312	-12.9518	287.521	IR	Regularizada	Tradicionalmente ocupada	IR2
IR40	Bom Intento	-54.4873	-7.35485	13.9611	IR	Regularizada	Tradicionalmente ocupada	IR2
IR41	Bom Jesus	-68.0598	-3.08669	8.51199	IR	Regularizada	Tradicionalmente ocupada	IR2
IR42	Boqueirão	-67.1211	-9.0689	169.468	IR	Regularizada	Tradicionalmente ocupada	IR2
IR43	Cabeceira do Rio Acre	-70.0007	-4.35291	880.585	IR	Regularizada	Tradicionalmente ocupada	IR2
IR44	Cacau do Tarauaca	-59.8428	3.45174	319.483	IR	Regularizada	Tradicionalmente ocupada	IR2
IR45	Cachoeira Seca	-61.2947	3.25211	7341.37	IR	Regularizada	Tradicionalmente ocupada	IR2
IR46	Caititu	-69.9788	-10.8863	3289.16	IR	Regularizada	Tradicionalmente ocupada	IR2
IR47	Cajueiro	-69.9083	-7.42587	46.123	IR	Regularizada	Tradicionalmente ocupada	IR2
IR48	Cajuhiri Atravessado	-54.1161	-4.31804	131.218	IR	Regularizada	Tradicionalmente ocupada	IR2
IR49	Camadeni	-64.7701	-7.84472	1632.12	IR	Regularizada	Tradicionalmente ocupada	IR2
IR50	Camicua	-61.308	3.76447	633.738	IR	Regularizada	Tradicionalmente ocupada	IR2
IR51	Campinas/Katukina	-63.3782	-3.98613	417.247	IR	Regularizada	Tradicionalmente ocupada	IR2
IR52	Canauanim	-67.105	-7.23594	117.646	IR	Regularizada	Tradicionalmente ocupada	IR2
IR53	Capoto/Jarina	-67.5674	-8.63035	6344.43	IR	Regularizada	Tradicionalmente ocupada	IR2
IR54	Caru	-72.1837	-7.79457	1718.68	IR	Regularizada	Tradicionalmente ocupada	IR2
IR55	Catipari/Mamoria	-60.4977	2.77901	1239.35	IR	Regularizada	Tradicionalmente ocupada	IR2
IR56	Coata-Laranjal	-53.1528	-10.1942	11755.2	IR	Regularizada	Tradicionalmente ocupada	IR2
IR57	Cuia	-46.326	-3.72264	13.699	IR	Regularizada	Tradicionalmente ocupada	IR2
IR58	Cuiu-Cuiu	-66.7591	-7.51091	386.894	IR	Regularizada	Tradicionalmente ocupada	IR2
IR59	Cunhã-Sapucaia	-59.1304	-4.65968	4835.25	IR	Regularizada	Tradicionalmente ocupada	IR2
IR60	Deni	-59.2067	-3.51491	16606.5	IR	Regularizada	Tradicionalmente ocupada	IR2
IR61	Diahui	-65.0121	-2.38374	491.97	IR	Regularizada	Tradicionalmente ocupada	IR2
IR62	Erikpatsá	-60.4503	-4.51464	826.013	IR	Regularizada	Tradicionalmente ocupada	IR2
IR63	Escondido	-67.5275	-6.78711	1709.72	IR	Regularizada	Tradicionalmente ocupada	IR2
IR64	Espírito Santo	-62.2392	-7.97451	366.399	IR	Regularizada	Tradicionalmente ocupada	IR2
IR65	Estação Parecis	-58.2734	-11.241	21.9106	IR	Declarada	Tradicionalmente ocupada	IR1
IR66	Estrela da Paz	-58.6449	-9.4904	135.876	IR	Regularizada	Tradicionalmente ocupada	IR2
IR67	Évare I	-67.0864	-2.75464	6103.48	IR	Regularizada	Tradicionalmente ocupada	IR2
IR68	Évare II	-56.924	-14.138	1914.17	IR	Regularizada	Tradicionalmente ocupada	IR2
IR69	Fortaleza do Castanho	-66.8575	-2.84351	28.2868	IR	Regularizada	Tradicionalmente ocupada	IR2
IR70	Fortaleza do Patauá	-69.5658	-3.74856	7.83334	IR	Regularizada	Tradicionalmente ocupada	IR2
IR71	Galibi	-69.2766	-3.80612	62.8633	IR	Regularizada	Tradicionalmente ocupada	IR2
IR72	Gavião	-60.5287	-3.7495	85.7994	IR	Regularizada	Tradicionalmente ocupada	IR2
IR73	Geralda Toco Preto	-60.7398	-3.14567	186.625	IR	Regularizada	Tradicionalmente ocupada	IR2
IR74	Governador	-51.724	3.95326	423.135	IR	Regularizada	Tradicionalmente ocupada	IR2
IR75	Guajahã	-59.4825	-3.42488	54.2616	IR	Regularizada	Tradicionalmente ocupada	IR2
IR76	Hi Merimã	-45.6979	-5.01709	7227.29	IR	Regularizada	Tradicionalmente ocupada	IR2
IR77	Igarapé Capana	-46.6583	-5.49239	1412.65	IR	Regularizada	Tradicionalmente ocupada	IR2
IR78	Igarapé do Caucho	-66.8529	-7.7246	136.184	IR	Regularizada	Tradicionalmente ocupada	IR2
IR79	Igarapé Grande	-65.697	-6.96898	12.6161	IR	Regularizada	Tradicionalmente ocupada	IR2
IR80	Igarapé Lage	-68.1501	-8.86867	1138.11	IR	Regularizada	Tradicionalmente ocupada	IR2
IR81	Igarapé Lourdes	-70.6945	-8.27422	2031.32	IR	Regularizada	Tradicionalmente ocupada	IR2
IR82	Igarapé Ribeirão	-64.8731	-3.22438	509.058	IR	Regularizada	Tradicionalmente ocupada	IR2
IR83	Ilha do Camaleão	-65.0269	-10.5257	1.71353	IR	Regularizada	Tradicionalmente ocupada	IR2
IR84	Inauini/Teuini	-61.6438	-10.4816	5121.95	IR	Regularizada	Tradicionalmente ocupada	IR2
IR85	Ipixuna	-65.0907	-10.2701	2234.75	IR	Regularizada	Tradicionalmente ocupada	IR2
IR86	Irantxe	-61.498	-3.67232	451.503	IR	Regularizada	Tradicionalmente ocupada	IR2
IR87	Manoki	-68.1874	-7.93854	2541.07	IR	Declarada	Tradicionalmente ocupada	IR1
IR88	Itaitinga	-62.1835	-6.79505	1.38518	IR	Regularizada	Tradicionalmente ocupada	IR2
IR89	Jabuti	-57.9668	-12.846	145.574	IR	Regularizada	Tradicionalmente ocupada	IR2
IR90	Jacamim	-57.6861	-12.7299	1977.31	IR	Regularizada	Tradicionalmente ocupada	IR2
IR91	Jaminaua/Envira	-59.1971	-3.56381	910.027	IR	Regularizada	Tradicionalmente ocupada	IR2
IR92	Jaminawa Arara do Rio Bagé	-60.2983	3.20608	331.031	IR	Regularizada	Tradicionalmente ocupada	IR2
IR93	Jaminawa do Igarapé Preto	-59.8593	1.98843	297.151	IR	Regularizada	Tradicionalmente ocupada	IR2
IR94	Japuira	-71.0675	-9.50509	1567.1	IR	Regularizada	Tradicionalmente ocupada	IR2
IR95	Jaquiri	-72.1936	-8.8362	20.3346	IR	Regularizada	Tradicionalmente ocupada	IR2
IR96	Jarawara/Jamamadi/Kanamati	-72.9124	-8.03867	4140.43	IR	Regularizada	Tradicionalmente ocupada	IR2
IR97	Jatuarana	-58.2395	-10.7308	52.4576	IR	Regularizada	Tradicionalmente ocupada	IR2
IR98	Jauary	-64.8741	-3.08837	252.998	IR	Delimitada	Tradicionalmente ocupada	IR2
IR99	Juma	-65.3779	-7.14902	404.684	IR	Regularizada	Tradicionalmente ocupada	IR2
IR100	Jumina	-60.9152	-3.08524	417.143	IR	Regularizada	Tradicionalmente ocupada	IR2
IR101	Kampa do Igarapé Primavera	-59.0558	-3.41218	250.08	IR	Regularizada	Tradicionalmente ocupada	IR2
IR102	Kampa do Rio Amônia	-63.9714	-7.34245	998.98	IR	Regularizada	Tradicionalmente ocupada	IR2
IR103	Kampa e Isolados do Rio Envira	-51.5972	4.0401	2653.43	IR	Regularizada	Tradicionalmente ocupada	IR2
IR104	Kanamari do Rio Juruá	-71.7346	-8.64376	6647.89	IR	Regularizada	Tradicionalmente ocupada	IR2
IR105	Karajá Santana do Araguaia	-72.9833	-9.30747	14.5417	IR	Regularizada	Tradicionalmente ocupada	IR2
IR106	Kararaô	-71.7732	-9.79357	3311.33	IR	Regularizada	Tradicionalmente ocupada	IR2
IR107	Karipuna	-69.0559	-6.87612	1617.59	IR	Regularizada	Tradicionalmente ocupada	IR2
IR108	Karitiana	-49.7703	-8.87914	943.63	IR	Regularizada	Tradicionalmente ocupada	IR2
IR109	Katukina/Kaxinawá	-52.938	-4.10186	260.615	IR	Regularizada	Tradicionalmente ocupada	IR2
IR110	Kaxarari	-64.4942	-9.97102	1568.7	IR	Regularizada	Tradicionalmente ocupada	IR2
IR111	Kaxinawá Colônia Vinte e Sete	-64.0514	-9.33239	1.18013	IR	Regularizada	Tradicionalmente ocupada	IR2
IR112	Kaxinawá da Praia do Carapanã	-70.4097	-8.07714	688.01	IR	Regularizada	Tradicionalmente ocupada	IR2
IR113	Kaxinawá do Baixo Rio Jordão	-66.2928	-9.38814	99.5941	IR	Regularizada	Tradicionalmente ocupada	IR2
IR114	Kaxinawá do Rio Humaitá	-70.7844	-8.10199	1463.1	IR	Regularizada	Tradicionalmente ocupada	IR2
IR115	Kaxinawá do Rio Jordão	-71.3551	-8.40327	1023.76	IR	Regularizada	Tradicionalmente ocupada	IR2
IR116	Kaxinawá Nova Olinda	-72.0182	-9.27907	311.081	IR	Regularizada	Tradicionalmente ocupada	IR2
IR117	Kaxinawá Seringal Independência	-71.5041	-9.24113	132.003	IR	Encaminhada RI	Dominial Indígena	IR1
IR118	Kayabi	-72.1373	-9.53586	10658.2	IR	Regularizada	Tradicionalmente ocupada	IR2
IR119	Kayapó	-70.7123	-9.12746	32807.4	IR	Regularizada	Tradicionalmente ocupada	IR2
IR120	Koatinemo	-71.9208	-9.31548	3879.91	IR	Regularizada	Tradicionalmente ocupada	IR2
IR121	Kulina do Medio Jurua	-57.3301	-8.65416	8179.32	IR	Regularizada	Tradicionalmente ocupada	IR2
IR122	Kulina do Rio Envira	-51.9313	-7.70166	928.9	IR	Regularizada	Tradicionalmente ocupada	IR2
IR123	Kulina Igarapé do Pau	-52.2772	-4.28429	514.156	IR	Regularizada	Tradicionalmente ocupada	IR2
IR124	Kumaru do Lago Ualá	-70.6513	-7.21982	854.352	IR	Regularizada	Tradicionalmente ocupada	IR2
IR125	Kwazá do Rio São Pedro	-71.4002	-9.45766	173.336	IR	Regularizada	Tradicionalmente ocupada	IR2
IR126	Lago Aiapua	-70.9837	-9.28718	248.435	IR	Regularizada	Tradicionalmente ocupada	IR2
IR127	Lago Capanã	-65.7948	-2.95334	65.6717	IR	Regularizada	Tradicionalmente ocupada	IR2
IR128	Lago do Beruri	-61.4041	-12.3689	44.1156	IR	Regularizada	Tradicionalmente ocupada	IR2
IR129	Lago do Limão	-62.1446	-4.37808	83.9154	IR	Declarada	Tradicionalmente ocupada	IR1
IR130	Lago Jauari	-62.1377	-6.04744	124.685	IR	Regularizada	Tradicionalmente ocupada	IR2
IR131	Lagoa dos Brincos	-61.2725	-3.8042	18.2256	IR	Regularizada	Tradicionalmente ocupada	IR2
IR132	Lauro Sodré	-59.9174	-4.27331	105.877	IR	Regularizada	Tradicionalmente ocupada	IR2
IR133	Macarrão	-61.965	-6.20493	470.768	IR	Regularizada	Tradicionalmente ocupada	IR2
IR134	Mãe Maria	-60.1817	-13.2649	628.665	IR	Regularizada	Tradicionalmente ocupada	IR2
IR135	Malacacheta	-69.908	-4.48783	293.245	IR	Regularizada	Tradicionalmente ocupada	IR2
IR136	Mamoadate	-67.1386	-2.92089	3496.97	IR	Regularizada	Tradicionalmente ocupada	IR2
IR137	Mangueira	-48.9067	-5.13387	42.7371	IR	Regularizada	Tradicionalmente ocupada	IR2
IR138	Manoa/Pium	-60.4634	2.58952	452.839	IR	Regularizada	Tradicionalmente ocupada	IR2
IR139	Mapari	-70.2656	-10.6624	1706.38	IR	Regularizada	Tradicionalmente ocupada	IR2
IR140	Maraã Urubaxi	-61.4059	3.2697	1006.19	IR	Regularizada	Tradicionalmente ocupada	IR2
IR141	Maraitá	-60.0871	2.9494	602.728	IR	Regularizada	Tradicionalmente ocupada	IR2
IR142	Maraiwatsede	-67.2563	-2.14701	1652.41	IR	Regularizada	Tradicionalmente ocupada	IR2
IR143	Marajai	-65.5047	-1.6318	10.3892	IR	Regularizada	Tradicionalmente ocupada	IR2
IR144	Maranduba	-68.3464	-3.21623	3.75097	IR	Regularizada	Tradicionalmente ocupada	IR2
IR145	Lago do Marinheiro	-51.6988	-11.7441	36.6625	IR	Regularizada	Tradicionalmente ocupada	IR2
IR146	Massaco	-64.8282	-3.19794	4365.94	IR	Regularizada	Tradicionalmente ocupada	IR2
IR147	Matintin	-49.6988	-8.87026	239.221	IR	Regularizada	Tradicionalmente ocupada	IR2
IR148	Mawetek	-59.9977	-3.5988	1294.56	IR	Regularizada	Tradicionalmente ocupada	IR2
IR149	Médio Rio Negro I	-62.5888	-12.5548	19348.3	IR	Regularizada	Tradicionalmente ocupada	IR2
IR150	Médio Rio Negro II	-68.4617	-2.88429	3399.85	IR	Regularizada	Tradicionalmente ocupada	IR2
IR151	Menkragnoti	-70.2779	-6.63028	49374	IR	Regularizada	Tradicionalmente ocupada	IR2
IR152	Menkü	-67.4614	-0.673165	1486.37	IR	Delimitada	Tradicionalmente ocupada	IR2
IR153	Meria	-66.1752	-0.193739	6.1764	IR	Regularizada	Tradicionalmente ocupada	IR2
IR154	Miguel/Josefa	-53.3328	-8.60679	16.6008	IR	Regularizada	Tradicionalmente ocupada	IR2
IR155	Miratu	-58.3151	-12.2443	148.076	IR	Regularizada	Tradicionalmente ocupada	IR2
IR156	Moskow	-64.8539	-3.22292	146.401	IR	Regularizada	Tradicionalmente ocupada	IR2
IR157	Munduruku	-59.1513	-3.8073	24153.6	IR	Regularizada	Tradicionalmente ocupada	IR2
IR158	Muriru	-65.238	-3.0275	56.8909	IR	Regularizada	Tradicionalmente ocupada	IR2
IR159	Murutinga/Tracaja	-60.1669	2.75542	135.734	IR	Declarada	Tradicionalmente ocupada	IR1
IR160	Nambikwara	-57.5537	-7.43549	10237.8	IR	Regularizada	Tradicionalmente ocupada	IR2
IR161	Natal/Felicidade	-60.2082	2.56125	3.41179	IR	Regularizada	Tradicionalmente ocupada	IR2
IR162	Nhamundá/Mapuera	-59.2132	-3.38055	10645.9	IR	Regularizada	Tradicionalmente ocupada	IR2
IR163	Nova Esperança do Rio Jandiatuba	-59.455	-12.946	219.339	IR	Regularizada	Tradicionalmente ocupada	IR2
IR164	Nova Jacundá	-59.2181	-3.56791	4.00857	IR	Regularizada	Dominial Indígena	IR2
IR165	Nove de Janeiro	-58.1133	-0.802246	2387.51	IR	Regularizada	Tradicionalmente ocupada	IR2
IR166	Nukini	-68.7431	-3.57657	373.728	IR	Regularizada	Tradicionalmente ocupada	IR2
IR167	Ouro	-48.9527	-4.75096	145.6	IR	Regularizada	Tradicionalmente ocupada	IR2
IR168	Pacaas Novas	-62.5757	-7.43403	2982.07	IR	Regularizada	Tradicionalmente ocupada	IR2
IR169	Padre	-73.4739	-7.36351	8.12889	IR	Regularizada	Tradicionalmente ocupada	IR2
IR170	Panará	-60.6656	3.48441	5000.68	IR	Regularizada	Tradicionalmente ocupada	IR2
IR171	Paquiçamba	-65.1029	-11.3707	41.3446	IR	Regularizada	Tradicionalmente ocupada	IR2
IR172	Paquiçamba	-59.1824	-3.74358	200.812	IR	Declarada	Tradicionalmente ocupada	IR2
IR173	Paracuhuba	-54.1771	-9.3636	9.57255	IR	Regularizada	Tradicionalmente ocupada	IR2
IR174	Parakanã	-51.8032	-3.47776	3505.83	IR	Regularizada	Tradicionalmente ocupada	IR2
IR175	Paraná do Arauató	-51.766	-3.44937	60.0308	IR	Regularizada	Tradicionalmente ocupada	IR2
IR176	Parana do Boa Boa	-59.0728	-3.55232	2654.1	IR	Regularizada	Tradicionalmente ocupada	IR2
IR177	Parana do Paricá	-50.1226	-4.79446	85.6519	IR	Regularizada	Tradicionalmente ocupada	IR2
IR178	Parque do Aripuanã	-58.6542	-3.2167	16389.1	IR	Regularizada	Tradicionalmente ocupada	IR2
IR179	Parque do Tumucumaque	-67.1312	-1.66613	30879	IR	Regularizada	Tradicionalmente ocupada	IR2
IR180	Parque do Xingu	-65.8393	-1.8767	26413.7	IR	Regularizada	Tradicionalmente ocupada	IR2
IR181	Patauá	-59.9061	-11.5655	6.27973	IR	Regularizada	Tradicionalmente ocupada	IR2
IR182	Paukalirajausu	-55.4832	1.60873	85.7631	IR	Delimitada	Tradicionalmente ocupada	IR2
IR183	Paumari do Cuniua	-53.375	-11.9655	453.867	IR	Regularizada	Tradicionalmente ocupada	IR2
IR184	Paumari do Lago Manissuã	-59.2999	-3.44344	242.898	IR	Regularizada	Tradicionalmente ocupada	IR2
IR185	Paumari do Lago Marahã	-59.6409	-14.7646	1261.31	IR	Regularizada	Tradicionalmente ocupada	IR2
IR186	Paumari do Lago Paricá	-64.9012	-6.06864	167.152	IR	Regularizada	Tradicionalmente ocupada	IR2
IR187	Paumari do Rio Ituxi	-64.5918	-5.81014	80.2708	IR	Regularizada	Tradicionalmente ocupada	IR2
IR188	Peneri/Tacaquiri	-65.2378	-7.62134	2052.11	IR	Regularizada	Tradicionalmente ocupada	IR2
IR189	Pequizal	-64.7129	-5.93794	101.907	IR	Regularizada	Tradicionalmente ocupada	IR2
IR190	Pimentel Barbosa	-64.9793	-7.36982	3273.69	IR	Regularizada	Tradicionalmente ocupada	IR2
IR191	Pinatuba	-67.0898	-8.14257	304.97	IR	Regularizada	Tradicionalmente ocupada	IR2
IR192	Pirahã	-59.8574	-14.2575	3599.22	IR	Regularizada	Tradicionalmente ocupada	IR2
IR193	Pirineus de Souza	-51.6303	-13.4343	290.994	IR	Regularizada	Tradicionalmente ocupada	IR2
IR194	Pium	-60.7539	-5.66423	45.2017	IR	Regularizada	Tradicionalmente ocupada	IR2
IR195	Ponta da Serra	-62.0913	-7.12767	163.201	IR	Regularizada	Tradicionalmente ocupada	IR2
IR196	Ponte de Pedra	-59.9283	-12.7404	171.513	IR	Declarada	Tradicionalmente ocupada	IR1
IR197	Porto Praia	-61.1051	3.40303	50.6615	IR	Regularizada	Tradicionalmente ocupada	IR2
IR198	Poyanawa	-48.9527	-4.75096	284.543	IR	Regularizada	Tradicionalmente ocupada	IR2
IR199	Praia do Índio	-57.3527	-13.5673	0.324668	IR	Encaminhada RI	Reserva Indígena	IR1
IR200	Praia do Mangue	-65.1273	-2.8845	0.33123	IR	Encaminhada RI	Reserva Indígena	IR1
IR201	Raimundão	-73.0779	-7.56643	44.0481	IR	Regularizada	Tradicionalmente ocupada	IR2
IR202	Recreio/São Félix	-56.0276	-4.28219	2.43595	IR	Regularizada	Tradicionalmente ocupada	IR2
IR203	Rio Apaporis	-55.9738	-4.25585	1186.81	IR	Regularizada	Tradicionalmente ocupada	IR2
IR204	Rio Biá	-61.3159	2.88456	12916.3	IR	Regularizada	Tradicionalmente ocupada	IR2
IR205	Rio Branco	-59.1991	-3.54537	2457.56	IR	Regularizada	Tradicionalmente ocupada	IR2
IR206	Kuruáya	-69.2552	-1.16773	1671.4	IR	Regularizada	Tradicionalmente ocupada	IR2
IR207	Rio Formoso	-67.7398	-4.83016	203.662	IR	Regularizada	Tradicionalmente ocupada	IR2
IR208	Rio Gregório	-62.6429	-12.1539	2130.73	IR	Declarada	Tradicionalmente ocupada	IR1
IR209	Rio Guaporé	-54.5747	-5.74619	1225.16	IR	Regularizada	Tradicionalmente ocupada	IR2
IR210	Rio Jumas	-58.0867	-14.522	97.0164	IR	Regularizada	Tradicionalmente ocupada	IR2
IR211	Rio Manicoré	-71.7837	-8.36832	199.819	IR	Regularizada	Tradicionalmente ocupada	IR2
IR212	Rio Mequens	-64.7182	-11.9531	1111.85	IR	Regularizada	Tradicionalmente ocupada	IR2
IR213	Rio Negro Ocaia	-59.8858	-3.84299	2483.13	IR	Declarada	Tradicionalmente ocupada	IR2
IR214	Rio Negro Ocaia	-61.5258	-6.18731	1109.18	IR	Regularizada	Tradicionalmente ocupada	IR2
IR215	Rio Omerê	-61.745	-12.633	269.302	IR	Homologada	Tradicionalmente ocupada	IR2
IR216	Rio Paru DEste	-64.6281	-11.0843	11980.6	IR	Regularizada	Tradicionalmente ocupada	IR2
IR217	Rio Pindaré	-64.6568	-11.0867	156.409	IR	Regularizada	Tradicionalmente ocupada	IR2
IR218	Rio Téa	-61.104	-12.814	4387.74	IR	Regularizada	Tradicionalmente ocupada	IR2
IR219	Rio Urubu	-54.5291	0.625643	280.786	IR	Regularizada	Tradicionalmente ocupada	IR2
IR220	Roosevelt	-45.5143	-3.62581	2358.83	IR	Regularizada	Tradicionalmente ocupada	IR2
IR221	Sagarana	-66.0906	-0.603246	192.517	IR	Regularizada	Tradicionalmente ocupada	IR2
IR222	Sai-Cinza	-58.937	-3.11212	1267.25	IR	Regularizada	Tradicionalmente ocupada	IR2
IR223	Santa Inez	-60.5824	-11.1075	312.002	IR	Regularizada	Tradicionalmente ocupada	IR2
IR224	São Francisco do Canimari	-64.9565	-11.9176	16.0986	IR	Regularizada	Tradicionalmente ocupada	IR2
IR225	São Leopoldo	-57.9764	-6.45021	806.704	IR	Regularizada	Tradicionalmente ocupada	IR2
IR226	São Pedro	-61.365	4.17018	6.27857	IR	Regularizada	Tradicionalmente ocupada	IR2
IR227	São Pedro do Sepatini	-68.3388	-3.40886	294.772	IR	Regularizada	Tradicionalmente ocupada	IR2
IR228	São Sebastião	-69.7439	-4.55889	654.683	IR	Regularizada	Tradicionalmente ocupada	IR2
IR229	Sararé	-59.2417	-3.73297	688.652	IR	Regularizada	Tradicionalmente ocupada	IR2
IR230	Sepoti	-65.7986	-7.88632	2599.6	IR	Regularizada	Tradicionalmente ocupada	IR2
IR231	Serra da Moça	-67.5864	-2.69242	117.022	IR	Regularizada	Tradicionalmente ocupada	IR2
IR232	Serra Morena	-59.4944	-14.805	1505.05	IR	Regularizada	Tradicionalmente ocupada	IR2
IR233	Seruini/Mariene	-61.6383	-7.08008	1562.57	IR	Regularizada	Tradicionalmente ocupada	IR2
IR234	Sete de Setembro	-60.6823	3.25357	2565.94	IR	Regularizada	Tradicionalmente ocupada	IR2
IR235	Setemã	-59.3516	-11.0099	504.73	IR	Regularizada	Tradicionalmente ocupada	IR2
IR236	Sororó	-66.8438	-8.17087	261.16	IR	Regularizada	Tradicionalmente ocupada	IR2
IR237	Sucuba	-61.1918	-10.959	61.8541	IR	Regularizada	Tradicionalmente ocupada	IR2
IR238	Tabalascada	-60.0731	-4.98736	133.625	IR	Regularizada	Tradicionalmente ocupada	IR2
IR239	Tabocal	-48.6876	-5.93897	9.29344	IR	Regularizada	Tradicionalmente ocupada	IR2
IR240	Taihantesu	-61.1542	2.96828	53.7053	IR	Regularizada	Tradicionalmente ocupada	IR2
IR241	Tembé	-60.5716	2.68384	10.6825	IR	Regularizada	Tradicionalmente ocupada	IR2
IR242	Tenharim do Igarapé Preto	-60.4047	-3.73011	883.842	IR	Regularizada	Tradicionalmente ocupada	IR2
IR243	Tenharim Marmelos	-59.5446	-14.1102	5161.11	IR	Regularizada	Tradicionalmente ocupada	IR2
IR244	Terena Gleba Iriri	-48.2742	-2.68512	304.264	IR	Regularizada	Reserva Indígena	IR2
IR245	Itixi Mitari	-61.1809	-8.49414	1898.78	IR	Regularizada	Tradicionalmente ocupada	IR2
IR246	Tikúna de Feijoal	-61.9389	-8.30527	460.799	IR	Regularizada	Tradicionalmente ocupada	IR2
IR247	Torá	-53.8134	-9.70018	569.556	IR	Regularizada	Tradicionalmente ocupada	IR2
IR248	Trincheira	-62.6244	-4.69957	17.7695	IR	Regularizada	Tradicionalmente ocupada	IR2
IR249	Trincheira Bacaja	-69.44	-4.33941	16517.9	IR	Regularizada	Tradicionalmente ocupada	IR2
IR250	Trocará	-61.6561	-6.31381	216.273	IR	Regularizada	Tradicionalmente ocupada	IR2
IR251	Trocará - Doação	-59.2639	-3.71524	0.140386	IR	Regularizada	Dominial Indígena	IR2
IR252	Trombetas/Mapuera	-51.4926	-4.67339	40402.3	IR	Regularizada	Tradicionalmente ocupada	IR2
IR253	Truaru	-49.7148	-3.57893	57.7968	IR	Regularizada	Tradicionalmente ocupada	IR2
IR254	Tubarão Latunde	-49.8253	-3.64746	1191.34	IR	Regularizada	Tradicionalmente ocupada	IR2
IR255	Tikuna de Santo Antonio	-58.612	-0.0910333	11.9186	IR	Regularizada	Tradicionalmente ocupada	IR2
IR256	Tukuna Porto Espiritual	-60.973	3.234	33.073	IR	Regularizada	Tradicionalmente ocupada	IR2
IR257	Tukuna Umariaçu	-60.6304	-12.632	54.1936	IR	Regularizada	Tradicionalmente ocupada	IR2
IR258	Tumiã	-69.9949	-4.39901	1336.64	IR	Regularizada	Tradicionalmente ocupada	IR2
IR259	Tupã-Supé	-69.8259	-4.46794	91.155	IR	Regularizada	Tradicionalmente ocupada	IR2
IR260	Turé/Mariquita	-69.8816	-4.26629	1.49415	IR	Regularizada	Tradicionalmente ocupada	IR2
IR261	Turé/Mariquita II	-66.5848	-8.01005	5.93556	IR	Encaminhada RI	Reserva Indígena	IR1
IR262	Uaçá	-65.0191	-3.14148	4697.66	IR	Regularizada	Tradicionalmente ocupada	IR2
IR263	Uati-Paraná	-48.3379	-2.29306	1403.14	IR	Regularizada	Tradicionalmente ocupada	IR2
IR264	Umutina	-48.3518	-2.28538	278.774	IR	Regularizada	Tradicionalmente ocupada	IR2
IR265	Uneiuxi	-51.501	3.54105	5949.76	IR	Declarada	Tradicionalmente ocupada	IR2
IR266	Uneiuxi	-67.363	-2.40091	4333.08	IR	Regularizada	Tradicionalmente ocupada	IR2
IR267	Uru-Eu-Wau-Wau	-57.0558	-15.006	19555.3	IR	Regularizada	Tradicionalmente ocupada	IR2
IR268	Urubu Branco	-66.7643	-1.32942	1674.64	IR	Regularizada	Tradicionalmente ocupada	IR2
IR269	Urucu/Juruá	-66.7464	-1.38886	128.407	IR	Regularizada	Tradicionalmente ocupada	IR2
IR270	Vale do Guaporé	-63.4969	-11.1644	2468.84	IR	Regularizada	Tradicionalmente ocupada	IR2
IR271	Vale do Javari	-51.2506	-10.7079	97013.5	IR	Regularizada	Tradicionalmente ocupada	IR2
IR272	Vui-Uata-In	-45.9191	-5.37392	1334.38	IR	Regularizada	Tradicionalmente ocupada	IR2
IR273	Waiãpi	-59.95	-13.7442	6047.15	IR	Regularizada	Tradicionalmente ocupada	IR2
IR274	Waimiri-Atroari	-71.4023	-5.85865	26633.1	IR	Regularizada	Tradicionalmente ocupada	IR2
IR275	WaiWái	-68.3957	-3.55174	4136.82	IR	Regularizada	Tradicionalmente ocupada	IR2
IR276	Wawi	-52.9056	1.16912	1501.01	IR	Regularizada	Tradicionalmente ocupada	IR2
IR277	Xambioá	-60.638	-0.813784	33.3908	IR	Regularizada	Tradicionalmente ocupada	IR2
IR278	Xikrin do Rio Catete	-59.6433	1.39316	4356.93	IR	Regularizada	Tradicionalmente ocupada	IR2
IR279	Xipaya	-53.0547	-11.7402	1791.4	IR	Regularizada	Tradicionalmente ocupada	IR2
IR280	Yanomami	-49.1646	-7.13345	100303	IR	Regularizada	Tradicionalmente ocupada	IR2
IR281	Zoe	-50.8115	-6.34972	6729.89	IR	Regularizada	Tradicionalmente ocupada	IR2
IR282	Zoró	-54.6743	-5.42463	3646.43	IR	Regularizada	Tradicionalmente ocupada	IR2
IR283	Zuruahã	-63.6004	2.10431	2558.17	IR	Regularizada	Tradicionalmente ocupada	IR2
IR284	Riozinho do Alto Envira	-55.7844	-0.148124	2950.67	IR	Homologada	Tradicionalmente ocupada	IR2
IR285	Sapotal	-60.8304	-10.5985	14.0634	IR	Regularizada	Tradicionalmente ocupada	IR2
IR286	Anaro	-66.3937	-6.91153	311.604	IR	Regularizada	Tradicionalmente ocupada	IR2
IR287	Arara do Rio Amônia	-71.2063	-9.72391	237.411	IR	Declarada	Tradicionalmente ocupada	IR1
IR288	Barro Alto	-69.5202	-4.25285	21.1121	IR	Regularizada	Tradicionalmente ocupada	IR2
IR289	Batelão	-60.9657	3.90826	1184.44	IR	Declarada	Tradicionalmente ocupada	IR1
IR290	Apurinã do Igarapé Mucuim	-72.8752	-9.08319	783.573	IR	Regularizada	Tradicionalmente ocupada	IR2
IR291	Lago do Correio	-67.6792	-2.76702	146.195	IR	Regularizada	Tradicionalmente ocupada	IR2
IR292	Guanabara	-56.6103	-11.1294	174.215	IR	Declarada	Tradicionalmente ocupada	IR1
IR293	Ponciano	-66.0238	-7.5632	44.1673	IR	Declarada	Tradicionalmente ocupada	IR1
IR294	Prosperidade	-69.0556	-2.94929	60.5824	IR	Regularizada	Tradicionalmente ocupada	IR2
IR295	Riozinho	-69.8805	-4.56482	3961.19	IR	Declarada	Tradicionalmente ocupada	IR1
IR296	Santa Cruz da Nova Aliança	-59.4546	-3.51278	65.0656	IR	Regularizada	Tradicionalmente ocupada	IR2
IR297	Sururuá	-67.4819	-2.67278	401.914	IR	Declarada	Tradicionalmente ocupada	IR1
IR298	Vista Alegre	-67.0064	-3.55132	135.314	IR	Delimitada	Tradicionalmente ocupada	IR2
IR299	Maró	-67.7045	-2.78176	426.046	IR	Delimitada	Tradicionalmente ocupada	IR2
IR300	Pequizal do Naruvôtu	-69.5539	-4.48092	278.785	IR	Regularizada	Tradicionalmente ocupada	IR2
IR301	Sawré Muybu (Pimental)	-60.4818	-3.71558	1798.7	IR	Delimitada	Tradicionalmente ocupada	IR2
IR302	Las Casas	-55.8091	-2.77513	213.446	IR	Regularizada	Tradicionalmente ocupada	IR2
IR303	Porto Limoeiro	-52.8387	-12.9265	55.1807	IR	Regularizada	Tradicionalmente ocupada	IR2
IR304	Munduruku-Taquara	-56.5819	-4.95247	254.193	IR	Declarada	Tradicionalmente ocupada	IR1
IR305	São Domingos do Jacapari e Estação	-49.9071	-7.86948	1463.28	IR	Regularizada	Tradicionalmente ocupada	IR2
IR306	São Marcos - RR	-68.9386	-3.0622	6699.55	IR	Regularizada	Tradicionalmente ocupada	IR2
IR307	Boa Vista - AM	-55.0397	-3.24301	3.44186	IR	Regularizada	Tradicionalmente ocupada	IR2
IR308	Barreirinha	-67.371	-2.81668	23.7197	IR	Regularizada	Tradicionalmente ocupada	IR2
IR309	Sarauá	-60.8169	3.89333	186.201	IR	Regularizada	Tradicionalmente ocupada	IR2
IR310	Portal do Encantado	-59.3744	-3.22605	438.705	IR	Declarada	Tradicionalmente ocupada	IR1
IR311	Cobra Grande	-48.4156	-3.28857	89.4385	IR	Delimitada	Tradicionalmente ocupada	IR2
IR312	Cué Cué/ Marabitanas	-48.0317	-3.07574	8740.33	IR	Declarada	Tradicionalmente ocupada	IR1
IR313	Arara da Volta Grande do Xingu	-59.4788	-16.152	255.246	IR	Regularizada	Tradicionalmente ocupada	IR2
IR314	Kawahiva do Rio Pardo	-55.163	-2.30861	4198.09	IR	Declarada	Tradicionalmente ocupada	IR1
IR315	Juruna do Km 17	-66.9143	0.601141	23.4962	IR	Encaminhada RI	Reserva Indígena	IR1
IR316	Bragança-Marituba	-51.6771	-3.60092	135.659	IR	Declarada	Tradicionalmente ocupada	IR1
IR317	Tenharim Marmelos (Gleba B)	-59.9495	-8.98899	4920.48	IR	Regularizada	Tradicionalmente ocupada	IR2
IR318	Tuwa Apekuokawera	-52.1422	-2.82443	117.645	IR	Delimitada	Tradicionalmente ocupada	IR2
IR319	Maracaxi	-55.0207	-3.04923	7.19522	IR	Declarada	Tradicionalmente ocupada	IR1
IR320	Jacareúba/Katauixi (restrição uso)	-61.8809	-7.30964	6424.75	IR	Em Estudo	Interditada	IR1
IR321	Tanaru ( restrição de uso )	-48.8054	-5.92718	83.2207	IR	Em Estudo	Interditada	IR1
IR322	Piripkura ( restrição de uso )	-47.9691	-2.3484	2495.76	IR	Em Estudo	Interditada	IR1
IR323	Jurubaxi-téa	-64.4264	-8.33689	12844.3	IR	Declarada	Tradicionalmente ocupada	IR1
IR324	Igarapé Taboca do Alto Tarauacá	-61.3733	-12.6466	3.27286	IR	Em Estudo	Interditada	IR1
IR325	Kaxuyana-Tunayana	-61.0034	-9.66799	22105.1	IR	Declarada	Tradicionalmente ocupada	IR1
IR326	Apiaká do Pontal e Isolados	-65.2259	-0.953888	9969.95	IR	Delimitada	Tradicionalmente ocupada	IR2
IR327	Sissaíma	-71.8939	-9.44097	89.5832	IR	Declarada	Tradicionalmente ocupada	IR1
IR328	Ituna/Itatá (restrição de uso)	-57.2826	-0.39429	1424.57	IR	Em Estudo	Interditada	IR1
IR329	Pirititi	-58.1007	-8.38405	411.251	IR	Em Estudo	Interditada	IR1
IR330	Uty-Xunaty	-59.4371	-3.41854	9.16379	IR	Encaminhada RI	Reserva Indígena	IR1
UC01	Estação Ecológica da Terra do Meio	-51.9883	-4.08703	33779.4	UC	Proteção Integral	Federal	SPA
UC02	Parque Nacional de Anavilhanas	-60.4535	0.0523141	3604.94	UC	Proteção Integral	Federal	SPA
UC03	Estação Ecológica de Jutaí-Solimões	-60.0147	-12.4056	3150.61	UC	Proteção Integral	Federal	SPA
UC04	Estação Ecológica de Maracá	-53.6468	-5.73249	1071.51	UC	Proteção Integral	Federal	SPA
UC05	Estação Ecológica de Maracá Jipioca	-60.789	-2.49592	587.146	UC	Proteção Integral	Federal	SPA
UC06	Estação Ecológica de Niquiá	-67.5851	-3.15159	2944.01	UC	Proteção Integral	Federal	SPA
UC07	Estação Ecológica do Jari	-61.6951	3.36846	2312.06	UC	Proteção Integral	Federal	SPA
UC08	Estação Ecológica Rio Acre	-50.3956	2.0041	883.853	UC	Proteção Integral	Federal	SPA
UC09	Estação Ecológica Juami-Japurá	-61.5036	1.26084	9125.93	UC	Proteção Integral	Federal	SPA
UC10	Parque Nacional da Amazônia	-52.9826	-0.418391	10763.7	UC	Proteção Integral	Federal	SPA
UC11	Parque Nacional da Serra do Divisor	-70.2683	-10.9224	9760.75	UC	Proteção Integral	Federal	SPA
UC12	Parque Nacional da Serra do Pardo	-68.3602	-2.23301	4455.77	UC	Proteção Integral	Federal	SPA
UC13	Parque Nacional de Pacaás Novos	-56.7291	-4.3532	7409.15	UC	Proteção Integral	Federal	SPA
UC14	Parque Nacional do Cabo Orange	-73.3423	-8.10207	6568.11	UC	Proteção Integral	Federal	SPA
UC15	Parque Nacional do Jaú	-52.9959	-5.80056	24668.5	UC	Proteção Integral	Federal	SPA
UC16	Parque Nacional do Monte Roraima	-63.3278	-11.129	1198.32	UC	Proteção Integral	Federal	SPA
UC17	Parque Nacional Viruá	-51.1984	3.63322	2217.17	UC	Proteção Integral	Federal	SPA
UC18	Parque Nacional Montanhas do Tumucumaque	-62.6476	-2.24508	38673.1	UC	Proteção Integral	Federal	SPA
UC19	Parque Nacional da Serra da Cutia	-60.4147	5.07318	2987.29	UC	Proteção Integral	Federal	SPA
UC20	Parque Nacional Serra da Mocidade	-61.1544	1.2906	3728.33	UC	Proteção Integral	Federal	SPA
UC21	Reserva Biológica do Abufari	-52.9947	1.96793	2338.49	UC	Proteção Integral	Federal	SPA
UC22	Reserva Biológica do Guaporé	-64.4	-11.6477	6410	UC	Proteção Integral	Federal	SPA
UC23	Reserva Biológica do Gurupi	-62.0456	1.14244	2724.93	UC	Proteção Integral	Federal	SPA
UC24	Reserva Biológica do Jaru	-63.0402	-5.16888	3586.91	UC	Proteção Integral	Federal	SPA
UC25	Reserva Biológica do Lago Piratuba	-62.8127	-12.5176	3922.27	UC	Proteção Integral	Federal	SPA
UC26	Reserva Biológica do Rio Trombetas	-46.7046	-3.68132	4115.04	UC	Proteção Integral	Federal	SPA
UC27	Reserva Biológica do Tapirapé	-61.7045	-9.81227	991.971	UC	Proteção Integral	Federal	SPA
UC28	Reserva Biológica do Uatumã	-50.2308	1.49687	9587.18	UC	Proteção Integral	Federal	SPA
UC29	Reserva Biológica Nascentes Serra do Cachimbo	-56.6752	-1.1382	3433.03	UC	Proteção Integral	Federal	SPA
UC30	Reserva de Desenvolvimento Sustentável de Itatupã-Baquiá	-50.6112	-5.64518	643.916	UC	Uso Sustentável	Federal	SUR
UC31	Reserva Extrativista Auati-Paraná	-59.4704	-1.22332	1579.97	UC	Uso Sustentável	Federal	SUR
UC32	Reserva Extrativista Barreiro das Antas	-54.6853	-8.97791	1120.38	UC	Uso Sustentável	Federal	SUR
UC33	Reserva Extrativista Chico Mendes	-51.3345	-0.738525	10258.7	UC	Uso Sustentável	Federal	SUR
UC34	Reserva Extrativista Chocoaré-Mato Grosso	-66.402	-2.06452	27.9184	UC	Uso Sustentável	Federal	SUR
UC35	Reserva Extrativista Maracanã	-64.6377	-11.5457	302.698	UC	Uso Sustentável	Federal	SUR
UC36	Reserva Extrativista São João da Ponta	-68.9312	-10.5081	34.1632	UC	Uso Sustentável	Federal	SUR
UC37	Reserva Extrativista Baixo Juruá	-47.3919	-0.899205	1906.43	UC	Uso Sustentável	Federal	SUR
UC38	Reserva Extrativista Cazumbá-Iracema	-47.4776	-0.763179	8364.13	UC	Uso Sustentável	Federal	SUR
UC39	Reserva Extrativista Médio Juruá	-47.9709	-0.829024	3117.25	UC	Uso Sustentável	Federal	SUR
UC40	Reserva Extrativista do Rio Cautário	-65.9664	-3.55097	790.3	UC	Uso Sustentável	Federal	SUR
UC41	Reserva Extrativista do Rio Jutaí	-69.5151	-9.58491	2989.88	UC	Uso Sustentável	Federal	SUR
UC42	Reserva Extrativista Ipaú- Anilzinho	-67.4556	-5.26919	558.156	UC	Uso Sustentável	Federal	SUR
UC43	Reserva Extrativista do Lago do Capanã Grande	-64.1951	-11.8166	3156.85	UC	Uso Sustentável	Federal	SUR
UC44	Reserva Extrativista Mãe Grande de Curuça	-67.314	-3.48424	369.094	UC	Uso Sustentável	Federal	SUR
UC45	Reserva Extrativista Mapuá	-49.7592	-3.14726	937.025	UC	Uso Sustentável	Federal	SUR
UC46	Reserva Extrativista Rio Ouro Preto	-62.0754	-5.85183	2163.63	UC	Uso Sustentável	Federal	SUR
UC47	Reserva Extrativista Riozinho da Liberdade	-47.8731	-0.69736	3721.9	UC	Uso Sustentável	Federal	SUR
UC48	Reserva Extrativista Riozinho do Anfrísio	-50.2143	-1.12208	7401.98	UC	Uso Sustentável	Federal	SUR
UC49	Reserva Extrativista Tapajós Arapiuns	-64.7861	-10.8078	6779.47	UC	Uso Sustentável	Federal	SUR
UC50	Reserva Extrativista Verde para Sempre	-72.1028	-8.25079	12894.3	UC	Uso Sustentável	Federal	SUR
UC51	Parque Nacional do Rio Novo	-55.0981	-4.9661	9838.89	UC	Proteção Integral	Federal	SPA
UC52	Parque Nacional do Jamanxim	-55.5108	-3.02422	9188.13	UC	Proteção Integral	Federal	SPA
UC53	Reserva Extrativista Arioca Pruanã	-52.7025	-2.18615	837.751	UC	Uso Sustentável	Federal	SUR
UC54	Reserva Extrativista Alto Tarauacá	-56.1838	-7.72099	1724.24	UC	Uso Sustentável	Federal	SUR
UC55	Reserva Extrativista de Cururupu	-55.798	-5.66145	1872.15	UC	Uso Sustentável	Federal	SUR
UC56	Reserva Extrativista Rio Iriri	-49.9953	-2.34152	3999.96	UC	Uso Sustentável	Federal	SUR
UC57	Parque Nacional do Juruena	-71.9371	-8.89998	19885.1	UC	Proteção Integral	Federal	SPA
UC58	Reserva Extrativista Terra Grande Pracuúba	-44.8454	-1.56328	1947.67	UC	Uso Sustentável	Federal	SUR
UC59	Reserva Extrativista do Rio Unini	-54.2961	-4.88663	8899.9	UC	Uso Sustentável	Federal	SUR
UC60	Parque Nacional dos Campos Amazônicos	-58.462	-8.08172	9910.97	UC	Proteção Integral	Federal	SPA
UC61	Reserva Extrativista Arapixi	-49.9359	-1.35254	1456.45	UC	Uso Sustentável	Federal	SUR
UC62	Reserva de Desenvolvimento Sustentável do Rio Iratapuru	-63.3015	-1.63178	8736.36	UC	Uso Sustentável	Estadual	SUR
UC63	Parque Estadual Serra Ricardo Franco	-61.2147	-8.39453	1616.38	UC	Proteção Integral	Estadual	SPA
UC64	Estação Ecológica do Rio Ronuro	-67.8766	-8.89197	1029.52	UC	Proteção Integral	Estadual	SPA
UC65	Parque Estadual Igarapés do Juruena	-52.6542	0.244943	2279.64	UC	Proteção Integral	Estadual	SPA
UC66	Reserva Extrativista Guariba-Roosevelt	-60.2593	-14.5971	1413.34	UC	Uso Sustentável	Estadual	SUR
UC67	Parque Estadual do Xingu	-54.4815	-12.9072	953.238	UC	Proteção Integral	Estadual	SPA
UC68	Estação Ecológica Samuel	-58.9692	-8.89377	679.659	UC	Proteção Integral	Estadual	SPA
UC69	Parque Estadual de Guajará-Mirim	-60.5182	-9.25159	2142.46	UC	Proteção Integral	Estadual	SPA
UC70	Estação Ecológica Serra dos Três Irmãos	-52.5884	-9.83812	942.736	UC	Proteção Integral	Estadual	SPA
UC71	Reserva Extrativista Rio Pacaás Novos	-63.07	-8.9392	3653.49	UC	Uso Sustentável	Estadual	SUR
UC72	Parque Estadual Serra dos Reis	-64.4055	-10.5684	382.487	UC	Proteção Integral	Estadual	SPA
UC73	Reserva Extrativista Rio Cautário	-64.7668	-9.13941	1497.21	UC	Uso Sustentável	Estadual	SUR
UC74	Reserva Extrativista Rio Preto-Jacundá	-64.5282	-11.2144	1052.23	UC	Uso Sustentável	Estadual	SUR
UC75	Parque Estadual Chandless	-63.9115	-12.2775	7763.14	UC	Proteção Integral	Estadual	SPA
UC76	Reserva de Desenvolvimento Sustentável Amanã	-64.3045	-11.997	24293	UC	Uso Sustentável	Estadual	SUR
UC77	Reserva de Desenvolvimento Sustentável Aripuanã	-62.2688	-8.93173	2229.06	UC	Uso Sustentável	Estadual	SUR
UC78	Reserva de Desenvolvimento Sustentável Bararati	-70.273	-9.91007	1125.5	UC	Uso Sustentável	Estadual	SUR
UC79	Reserva de Desenvolvimento Sustentável Cujubim	-64.1626	-2.30509	26714.7	UC	Uso Sustentável	Estadual	SUR
UC80	Reserva de Desenvolvimento Sustentável Mamirauá	-59.6776	-8.48732	14129.1	UC	Uso Sustentável	Estadual	SUR
UC81	Reserva de Desenvolvimento Sustentável Piagaçu-Purus	-58.3768	-7.678	8334.23	UC	Uso Sustentável	Estadual	SUR
UC82	Reserva de Desenvolvimento Sustentável do Amapá	-68.9112	-5.49813	2219.28	UC	Uso Sustentável	Estadual	SUR
UC83	Reserva de Desenvolvimento Sustentável Uacari	-65.9446	-2.43338	6752.86	UC	Uso Sustentável	Estadual	SUR
UC84	Reserva de Desenvolvimento Sustentável do Uatumã	-62.5375	-4.66574	4307.08	UC	Uso Sustentável	Estadual	SUR
UC85	Reserva Extrativista Catuá-Ipixuna	-61.8022	-5.53251	2238.8	UC	Uso Sustentável	Estadual	SUR
UC86	Reserva Extrativista do Guariba	-67.6722	-5.70363	1519.42	UC	Uso Sustentável	Estadual	SUR
UC87	Parque Estadual Guariba	-58.6389	-2.31594	730.78	UC	Proteção Integral	Estadual	SPA
UC88	Parque Estadual Rio Negro Setor Sul	-64.2213	-3.9375	800.563	UC	Proteção Integral	Estadual	SPA
UC89	Parque Estadual Rio Negro Setor Norte	-60.3959	-8.61556	1530.28	UC	Proteção Integral	Estadual	SPA
UC90	Parque Estadual Sucunduri	-60.6846	-8.70977	8099.36	UC	Proteção Integral	Estadual	SPA
UC91	Parque Estadual da Serra dos Martírios/Andorinhas	-60.4483	-2.53521	250.585	UC	Proteção Integral	Estadual	SPA
UC92	Reserva Biológica de Maicuru	-61.415	-2.16811	11757.7	UC	Proteção Integral	Estadual	SPA
UC93	Estação Ecológica do Grão Pará	-58.8221	-8.23503	42457.9	UC	Proteção Integral	Estadual	SPA
UC94	Parque Estadual do Cantão	-48.4894	-6.23217	1003.58	UC	Proteção Integral	Estadual	SPA
UC95	Parque Estadual de Corumbiara	-54.1664	0.827328	4365.18	UC	Proteção Integral	Estadual	SPA
UC96	Reserva Extrativista do Rio Gregório	-56.7145	0.901201	4818.18	UC	Uso Sustentável	Estadual	SUR
UC97	Reserva Extrativista Rio Cajari	-50.047	-9.58144	5321.37	UC	Uso Sustentável	Federal	SUR
UC98	Reserva de Desenvolvimento Sustentável do Juma	-61.751	-13.1542	5958.53	UC	Uso Sustentável	Estadual	SUR
UC99	Reserva Extrativista do Médio Purús	-71.297	-7.42868	6470.1	UC	Uso Sustentável	Federal	SUR
UC100	Parque Nacional Nascentes do Lago Jari	-51.9937	-0.676722	8463.97	UC	Proteção Integral	Federal	SPA
UC101	Reserva Extrativista Ituxi	-60.3277	-5.8768	8252.33	UC	Uso Sustentável	Federal	SUR
UC102	Parque Nacional Mapinguari	-65.96	-7.56981	18782.8	UC	Proteção Integral	Federal	SPA
UC103	Reserva Extrativista Rio Xingu	-62.6468	-5.72258	3030.79	UC	Uso Sustentável	Federal	SUR
UC104	Reserva de Desenvolvimento Sustentável do Rio Negro	-65.2791	-8.41615	1059.31	UC	Uso Sustentável	Estadual	SUR
UC105	Reserva de Desenvolvimento Sustentável Igapó-Açu	-64.6426	-8.52797	4080.45	UC	Uso Sustentável	Estadual	SUR
UC106	Reserva Extrativista Canutama	-52.8457	-5.02224	2093.65	UC	Uso Sustentável	Estadual	SUR
UC107	Reserva de Desenvolvimento Sustentável Matupiri	-60.7105	-2.96811	1819.52	UC	Uso Sustentável	Estadual	SUR
UC108	Parque Estadual do Matupiri	-61.5363	-4.9257	5257.86	UC	Proteção Integral	Estadual	SPA
UC109	Reserva Extrativista Renascer	-64.6716	-6.83633	2098.72	UC	Uso Sustentável	Federal	SUR
UC110	Estação Ecológica do Rio Roosevelt	-60.6079	-4.86558	1007.98	UC	Proteção Integral	Estadual	SPA
UC111	Parque Estadual Cristalino	-61.219	-5.15794	593.591	UC	Proteção Integral	Estadual	SPA
UC112	Reserva de Desenvolvimento Sustentável Rio Madeira	-53.4527	-2.26324	2872.68	UC	Uso Sustentável	Estadual	SUR
UC113	Estação Ecológica Alto Maués	-60.8774	-8.98121	6767.64	UC	Proteção Integral	Federal	SPA
UC114	Reserva Extrativista Marinha Mocapajuba	-55.7277	-9.52118	210.675	UC	Uso Sustentável	Federal	SUR
UC115	Reserva Extrativista Marinha Mestre Lucindo	-60.5847	-5.12935	265.324	UC	Uso Sustentável	Federal	SUR
UC116	Reserva Extrativista Marinha Cuinarana	-58.3329	-5.63485	110.649	UC	Uso Sustentável	Federal	SUR
UC117	Reserva de Desenvolvimento Sustentavel Puranga Conquista	-48.0375	-0.743164	883.058	UC	Uso Sustentável	estadual	SUR
