# Supplementary material for: Impending anthropogenic threats and protected area prioritization for jaguars in the Brazilian Amazon
Source: Commun Biol. 2023 Feb 15;6:132. doi: 10.1038/s42003-023-04490-1 (PMC9932174; doi:10.1038/s42003-023-04490-1)
Supplement: Supplementary file 5 — Supplementary Data 2 [file 42003_2023_4490_MOESM5_ESM.xlsx]

## Sheet: Plan1
Variable	F-Anova	p	Tukey-pairded	p
N total of Jaguar	17.72	<0.001	IR2-IR1	0.510394
			SPA-IR1	1.2e-06
			SUR-IR1	0.0012551
			SPA-IR2	<0.001
			SUR-IR2	0.0006951
			SUR-SPA	0.242396
Deforestation	1.98	0.11	-	-
Fire	0.96	0.41	-	-
Mining	0.62	0.61	-	-
HPD	8.24	<0.001	IR2-IR1	0.0035753
			SPA-IR1	4.46e-05
			SUR-IR1	0.000179
			SPA-IR2	0.0638137
			SUR-IR2	0.19334
			SUR-SPA	0.975154
Roads	0.09	0.97	-	-
Pasture	1.09	0.36	-	-
