# Supplementary material for: Impending anthropogenic threats and protected area prioritization for jaguars in the Brazilian Amazon
Source: Commun Biol. 2023 Feb 15;6:132. doi: 10.1038/s42003-023-04490-1 (PMC9932174; doi:10.1038/s42003-023-04490-1)
Supplement: Supplementary file 6 — Supplementary Data 3 [file 42003_2023_4490_MOESM6_ESM.xlsx]

## Sheet: S4 File
	Code	Protected area name	Area (km2)	Status	Conservative jaguar pop. size	TI
	IR04	Alto Rio Guamá	2836.44	IR2	56.7288	0.262821
	IR05	Alto Rio Negro	88019.5	IR2	880.195	0.0740151
	IR09	Alto Turiaçu	5326.83	IR2	106.537	0.177744
	IR12	Andirá-Marau	7984.79	IR2	79.8479	0.15171
	IR22	Arara	2745.43	IR2	27.4543	0.0683165
	IR28	Aripuanã	7686.42	IR2	76.8642	0.0880636
	IR30	Awa	1174.15	IR2	23.483	0.131076
	IR31	Badjonkore	2219.83	IR2	44.3966	0.0892473
	IR37	Baú	15429.1	IR2	308.582	0.14484
	IR53	Capoto/Jarina	6344.43	IR2	126.889	0.112431
	IR54	Caru	1718.68	IR2	17.1868	0.115065
	IR81	Igarapé Lourdes	2031.32	IR2	20.3132	0.0975621
	IR87	Manoki	2541.07	IR1	25.4107	0.184992
	IR94	Japuira	1567.1	IR2	15.671	0.0450238
	IR107	Karipuna	1617.59	IR2	32.3518	0.336567
	IR110	Kaxarari	1568.7	IR2	31.374	0.0988767
	IR118	Kayabi	10658.2	IR2	213.164	0.131934
	IR146	Massaco	4365.94	IR2	43.6594	0.0811759
	IR151	Menkragnoti	49374	IR2	987.48	0.115899
	IR157	Munduruku	24153.6	IR2	483.072	0.144515
	IR160	Nambikwara	10237.8	IR2	102.378	0.143706
	IR168	Pacaas Novas	2982.07	IR2	59.6414	0.0648045
	IR170	Panará	5000.68	IR2	50.0068	0.0638583
	IR174	Parakanã	3505.83	IR2	70.1166	0.163381
	IR178	Parque do Aripuanã	16389.1	IR2	163.891	0.115493
	IR179	Parque do Tumucumaque	30879	IR2	308.79	0.161334
	IR190	Pimentel Barbosa	3273.69	IR2	32.7369	0.344815
	IR205	Rio Branco	2457.56	IR2	24.5756	0.10351
	IR220	Roosevelt	2358.83	IR2	23.5883	0.066835
	IR234	Sete de Setembro	2565.94	IR2	25.6594	0.134208
	IR243	Tenharim Marmelos	5161.11	IR2	103.222	0.0708057
	IR249	Trincheira Bacaja	16517.9	IR2	165.179	0.211966
	IR262	Uaçá	4697.66	IR2	46.9766	0.122529
	IR271	Vale do Javari	97013.5	IR2	1940.27	0.0430719
	IR278	Xikrin do Rio Catete	4356.93	IR2	87.1386	0.140022
	IR282	Zoró	3646.43	IR2	36.4643	0.142695
	IR306	São Marcos - RR	6699.55	IR2	66.9955	0.160435
	IR317	Tenharim Marmelos (Gleba B)	4920.48	IR2	98.4096	0.0495188
	IR320	Jacareúba/Katauixi (restrição uso)	6424.75	IR1	128.495	0.0528381
	IR322	Piripkura ( restrição de uso )	2495.76	IR1	49.9152	0.0546326
	IR328	Ituna/Itatá (restrição de uso)	1424.57	IR1	14.2457	0.173242
	UC10	Parque Nacional da Amazônia	10763.7	SPA	215.274	0.0703449
	UC11	Parque Nacional da Serra do Divisor	9760.75	SPA	292.822	0.13994
	UC12	Parque Nacional da Serra do Pardo	4455.77	SPA	44.5577	0.11531
	UC13	Parque Nacional de Pacaás Novos	7409.15	SPA	148.183	0.12422
	UC22	Reserva Biológica do Guaporé	6410	SPA	64.1	0.116512
	UC23	Reserva Biológica do Gurupi	2724.93	SPA	27.2493	0.224267
	UC24	Reserva Biológica do Jaru	3586.91	SPA	71.7382	0.0636685
	UC29	Reserva Biológica Nascentes Serra do Cachimbo	3433.03	SPA	34.3303	0.261167
	UC33	Reserva Extrativista Chico Mendes	10258.7	SUR	205.174	1
	UC38	Reserva Extrativista Cazumbá-Iracema	8364.13	SUR	167.283	0.137126
	UC46	Reserva Extrativista Rio Ouro Preto	2163.63	SUR	43.2726	0.0726336
	UC47	Reserva Extrativista Riozinho da Liberdade	3721.9	SUR	111.657	0.0541346
	UC48	Reserva Extrativista Riozinho do Anfrísio	7401.98	SUR	148.04	0.0483949
	UC49	Reserva Extrativista Tapajós Arapiuns	6779.47	SUR	135.589	0.0973783
	UC50	Reserva Extrativista Verde para Sempre	12894.3	SUR	128.943	0.214947
	UC51	Parque Nacional do Rio Novo	9838.89	SPA	196.778	0.210997
	UC52	Parque Nacional do Jamanxim	9188.13	SPA	183.763	0.115985
	UC53	Reserva Extrativista Arioca Pruanã	837.75	SUR	16.755	0.0598467
	UC54	Reserva Extrativista Alto Tarauacá	1724.24	SUR	51.7272	0.0465242
	UC57	Parque Nacional do Juruena	19885.1	SPA	397.702	0.0632071
	UC60	Parque Nacional dos Campos Amazônicos	9910.97	SPA	198.219	0.186791
	UC63	Parque Estadual Serra Ricardo Franco	1616.38	SPA	16.1638	0.188304
	UC66	Reserva Extrativista Guariba-Roosevelt	1413.34	SUR	14.1334	0.175677
	UC69	Parque Estadual de Guajará-Mirim	2142.46	SPA	42.8492	0.294973
	UC73	Reserva Extrativista Rio Cautário	1497.21	SUR	29.9442	0.0726891
	UC74	Reserva Extrativista Rio Preto-Jacundá	1052.23	SUR	21.0446	0.205181
	UC80	Reserva de Desenvolvimento Sustentável Mamirauá	14129.1	SUR	141.291	0.0581672
	UC85	Reserva Extrativista Catuá-Ipixuna	2238.8	SUR	44.776	0.045725
	UC94	Parque Estadual do Cantão	1003.58	SPA	20.0716	0.0783544
	UC95	Parque Estadual de Corumbiara	4365.18	SPA	43.6518	0.125642
	UC97	Reserva Extrativista Rio Cajari	5321.37	SUR	53.2137	0.130644
	UC98	Reserva de Desenvolvimento Sustentável do Juma	5958.53	SUR	119.171	0.0728362
	UC109	Reserva Extrativista Renascer	2098.72	SUR	20.9872	0.0705299
