# Supplementary material for: Impending anthropogenic threats and protected area prioritization for jaguars in the Brazilian Amazon
Source: Commun Biol. 2023 Feb 15;6:132. doi: 10.1038/s42003-023-04490-1 (PMC9932174; doi:10.1038/s42003-023-04490-1)
Supplement: Supplementary file 7 — Supplementary Data 4 [file 42003_2023_4490_MOESM7_ESM.csv]

Site_code	Code	Protected_area_name	PA_type	Área_AP_(km²)	Área_buffer_5km_(km²)	Área_buffer_10km_(km²)	Grupo_(UC)	Esfera_(UC)	type_UC_IR	Centróide_X	Centróide_Y	Fonte_do_dado	Projeção	Desmatamento_2016_(km²)_INSIDE	Desmatamento_2017_(km²)_INSIDE	Desmatamento_2018_(km²)_INSIDE	Desmatamento_2019_(km²)_INSIDE	deforestation_inside	Desmatamento_2016_(km²)_BUFFER_5KM	Desmatamento_2017_(km²)_BUFFER_5KM	Desmatamento_2018_(km²)_BUFFER_5KM	Desmatamento_2019_(km²)_BUFFER_5KM	deforestation_outside	Área_de_Pastagem_(km²)_INSIDE	Área_de_Pastagem_(km²)_BUFFER_5KM	Área_de_Pastagem_(km²)_BUFFER_10KM	Área_de_mineração_(km²)_INSIDE	Área_de_mineração_(km²)_BUFFER_5KM	Extensão_de_rodovias_estaduais_pavimentadas_(km)_INSIDE	Extensão_de_rodovias_federais__pavimentadas_(km)_INSIDE	Extensão_de_rodovias_estaduais_não_pavimentadas_(km)_INSIDE	Extensão_de_rodovias_federais__não_pavimentadas_(km)_INSIDE	road_inside	Extensão_de_rodovias_estaduais_pavimentadas_(km)_BUFFER_5KM	Extensão_de_rodovias_federais__pavimentadas_(km)_BUFFER_5KM	Extensão_de_rodovias_estaduais_não_pavimentadas_(km)_BUFFER_5KM	Extensão_de_rodovias_federais_não_pavimentadas_(km)_BUFFER_5KM	road_outside	Focos_de_queimadas_(1/jan_a_16/dez_2016)_INSIDE	Focos_de_queimadas_(1/jan_a_16/dez_2017)_INSIDE	Focos_de_queimadas_(1/jan_a_16/dez_2018)_INSIDE	Focos_de_queimadas_(1/jan_a_16/dez_2019)_INSIDE	Focos_de_queimadas_(1/jan_a_16/dez_2020)_INSIDE	fire_inside	Focos_de_queimadas_(1/jan_a_16/dez_2016)_BUFFER_5KM	Focos_de_queimadas_(1/jan_a_16/dez_2017)_BUFFER_5KM	Focos_de_queimadas_(1/jan_a_16/dez_2018)_BUFFER_5KM	Focos_de_queimadas_(1/jan_a_16/dez_2019)_BUFFER_5KM	Focos_de_queimadas_(1/jan_a_16/dez_2020)_BUFFER_5KM
IR01	101	Acapuri de Cima	IR	196	380.2	926.91	Declarada	Tradicionalmente ocupada	IR1	-66.8285547	-2.597398966	FUNAI 2019	SIRGAS 2000 UTM ZONA 22 S	0	0	0	0	0	0	0	0	0	0	0.48	3.969404799	13.7777205	0	0	0	0	0	0	0	0	0	0	0	0	0	0	0	0	0	0	0	0	0	0	0
IR02	201	Acimã	IR	435.39	563.66	1160.95	Regularizada	Tradicionalmente ocupada	IR2	-66.17728691	-7.836760662	FUNAI 2019	SIRGAS 2000 UTM ZONA 22 S	0.13	0	0	0	0.13	0	0	0	0	0	0.14	0.17736161	0.964566349	0	0	0	0	0	0	0	0	0	0	0	0	0	0	0	0	0	0	1	0	0	0	0
IR03	401	Água Preta/Inari	IR	1512.32	681.3	1361.47	Regularizada	Tradicionalmente ocupada	IR2	-67.15230104	-7.476011606	FUNAI 2019	SIRGAS 2000 UTM ZONA 22 S	0.01	0.22	0.08	0.01	0.31	1.45	0.74	1.98	5.8	9.96	1.59	55.94235052	101.6273567	0	0	0	0	0	0	0	0	0	0	0	0	6	1	2	1	1	11	41	15	17	18	34
IR04	1001	Alto Rio Guamá	IR	2836.44	1284	2666.4	Regularizada	Tradicionalmente ocupada	IR2	-46.73197886	-2.331804389	FUNAI 2019	SIRGAS 2000 UTM ZONA 22 S	3.95	2.92	4.5	2.3	13.67	4.67	3.65	5.62	3.99	17.93	367.55	687.7625799	1454.090236	0	0	0	0	0	0	0	0	0	20.0103302	0	20.0103302	103	212	91	86	107	599	50	142	31	65	82
IR05	1101	Alto Rio Negro	IR	88019.5	6094.48	11779.2	Regularizada	Tradicionalmente ocupada	IR2	-68.55039193	0.604027366	FUNAI 2019	SIRGAS 2000 UTM ZONA 22 S	0.33	0.22	1.71	3.47	5.73	0.16	0.09	0	0.06	0.32	140.24	0.547912081	0.548385719	0	0	0	0	0	0	0	0	0	0	0	0	76	47	64	68	84	339	3	0	1	0	0
IR06	1201	Alto Rio Purus	IR	2922.46	1576.89	3109.09	Regularizada	Tradicionalmente ocupada	IR2	-70.07343029	-9.29108666	FUNAI 2019	SIRGAS 2000 UTM ZONA 22 S	0.42	0.11	0.08	0.14	0.74	1.09	1.53	2.06	2.72	7.4	15.34	32.41011024	58.13733762	0	0	0	0	0	0	0	0	0	0	0	0	35	12	4	15	29	95	19	24	26	28	28
IR07	1301	Alto Sepatini	IR	279.9	369.09	790.5	Regularizada	Tradicionalmente ocupada	IR2	-66.34205748	-8.020402334	FUNAI 2019	SIRGAS 2000 UTM ZONA 22 S	0	0	0	0	0	0	0	0	0	0	0.18	0.371045042	0.438413549	0	0	0	0	0	0	0	0	0	0	0	0	0	0	0	0	0	0	0	0	1	0	0
IR08	1401	Alto Tarauacá	IR	1625.1	316.45	688.15	Regularizada	Tradicionalmente ocupada	IR2	-71.90767205	-9.608135265	FUNAI 2019	SIRGAS 2000 UTM ZONA 22 S	0	0	0	0	0	0	0	0.09	0.09	0.18	0.29	1.172760612	2.685245415	0	0	0	0	0	0	0	0	0	0	0	0	0	0	0	0	0	0	0	0	2	0	2
IR09	1501	Alto Turiaçu	IR	5326.83	1162.58	2476.55	Regularizada	Tradicionalmente ocupada	IR2	-46.25864702	-2.870229529	FUNAI 2019	SIRGAS 2000 UTM ZONA 22 S	1.71	0.89	0.85	1.2	4.65	0.57	0.27	0.63	0.41	1.88	204.41	791.1009422	1730.765165	0	0	0	0	0	0	0	0	0	31.25374797	0	31.25374797	28	96	18	21	49	212	54	81	25	46	47
IR10	1801	Anambé	IR	85.89	275.18	702.29	Regularizada	Tradicionalmente ocupada	IR2	-49.30500393	-2.857632975	FUNAI 2019	SIRGAS 2000 UTM ZONA 22 S	0.1	0	0	0	0.1	0.6	0.12	0.58	0.32	1.62	1.91	54.94506359	212.7177763	0	0	0	0	0	0	0	0	0	0	0	0	1	4	3	5	5	18	19	21	13	14	21
IR11	1901	Ananás	IR	19.84	228.53	610.5	Regularizada	Tradicionalmente ocupada	IR2	-61.41945396	3.902978478	FUNAI 2019	SIRGAS 2000 UTM ZONA 22 S	0	0	0	0	0	0	0	0	0	0	0.09	1.861441278	8.365245201	0	0	0	0	0	0	0	0	0	0	0	0	0	1	2	0	0	3	5	1	3	1	8
IR12	2001	Andirá-Marau	IR	7984.79	2136.47	4330.98	Regularizada	Tradicionalmente ocupada	IR2	-56.93568089	-3.752947197	FUNAI 2019	SIRGAS 2000 UTM ZONA 22 S	4.87	3.95	1.93	4.11	14.86	0.22	0.43	0.34	0.68	1.67	72.87	16.28364025	33.03180155	0	0	0	0	0	0	0	0	0	0	0	0	131	216	149	147	331	974	14	18	19	16	39
IR13	2101	Aningal	IR	79.11	280.95	720.63	Regularizada	Tradicionalmente ocupada	IR2	-61.40375669	3.457743715	FUNAI 2019	SIRGAS 2000 UTM ZONA 22 S	0.08	0	0.13	0.34	0.55	0.29	0	0	0.07	0.37	4.44	16.00805461	42.51622195	0	0	0	0	0	0	0	14.09790581	0	0	0	14.09790581	0	3	1	0	9	13	0	3	2	7	2
IR14	2201	Anta	IR	31.56	183.26	494.92	Regularizada	Tradicionalmente ocupada	IR2	-61.14970472	3.36286469	FUNAI 2019	SIRGAS 2000 UTM ZONA 22 S	0	0	0	0.08	0.08	0.47	0	0	0.15	0.62	0.67	14.44422633	36.84221021	0	0	0	0	0	0	0	0	0	3.779089928	0	3.779089928	1	0	2	1	0	4	5	2	7	4	5
IR15	2301	Apiaka/Kayabi	IR	1108.2	774.39	1681.51	Regularizada	Tradicionalmente ocupada	IR2	-57.39158596	-10.93916588	FUNAI 2019	SIRGAS 2000 UTM ZONA 22 S	0	0	0	0	0	0.81	0	2.16	1.87	4.84	33.31	254.94223	625.0733934	0	0	0	0	0	0	0	0	0	6.798250198	0	6.798250198	17	58	4	26	20	125	5	8	13	9	4
IR16	2501	Apipica	IR	6.66	169.05	400.16	Regularizada	Tradicionalmente ocupada	IR2	-59.34346581	-3.366732558	FUNAI 2019	SIRGAS 2000 UTM ZONA 22 S	0	0	0	0	0	0.34	0.58	0.1	0.99	2.02	2.01	80.5074097	141.1540157	0	0	0	0	0	0	0	0	0	0	0	0	2	0	0	0	0	2	12	32	25	18	20
IR17	2701	Apurinã do Igarapé São João	IR	190.73	331.55	728.92	Regularizada	Tradicionalmente ocupada	IR2	-63.13953645	-5.560084557	FUNAI 2019	SIRGAS 2000 UTM ZONA 22 S	0	0	0.07	0	0.07	0.59	0.09	0.49	0.33	1.5	0.37	7.364249064	14.25013998	0	0	0	0	0	0	0	0	0	0	0	0	0	0	1	1	0	2	6	10	6	2	19
IR18	2801	Apurinã Igarapé Tauamirim	IR	1049.04	732.05	1633.69	Regularizada	Tradicionalmente ocupada	IR2	-62.98640323	-5.679267811	FUNAI 2019	SIRGAS 2000 UTM ZONA 22 S	0	0	0	0	0	0.88	0.09	1.2	0.52	2.69	1.05	10.33555878	19.54672598	0	0	0	0	0	0	0	0	0	0	0	0	0	0	0	1	1	2	19	16	5	5	22
IR19	2901	Apurinã Km 124 BR-317	IR	457.18	606.09	1354.04	Regularizada	Tradicionalmente ocupada	IR2	-67.21860421	-9.302668408	FUNAI 2019	SIRGAS 2000 UTM ZONA 22 S	1.03	0.61	1.02	1.46	4.12	9.35	3.92	4.63	8.11	26.02	19.96	344.5978876	647.4427489	0	0	0	0	0	0	0	0	0	0	0	0	19	12	9	11	20	71	76	22	29	49	42
IR20	3002	Apyterewa	IR	7740.63	1260.83	2503.67	Regularizada	Tradicionalmente ocupada	IR2	-52.02927619	-5.622240581	FUNAI 2019	SIRGAS 2000 UTM ZONA 22 S	5.07	5.6	18.94	85.26	114.87	9.31	15.13	15.85	31.02	71.31	576.08	593.4084498	1113.295877	0	0	0	0	0	0	0	0	0	0	0	0	19	432	179	413	583	1626	48	184	49	89	78
IR21	3101	Araçá	IR	520.05	625.68	1274.99	Regularizada	Tradicionalmente ocupada	IR2	-61.11852182	3.633755818	FUNAI 2019	SIRGAS 2000 UTM ZONA 22 S	0.3	0	0.07	0.19	0.56	0	0	0	0	0	16.27	14.70500317	31.0246106	0	0	22.73726279	6.087830067	0	0	28.82509285	28.24764654	15.56738287	4.996370077	0	48.81139949	11	9	10	6	1	37	13	11	13	17	6
IR22	3201	Arara	IR	2745.43	1184.4	2188.79	Regularizada	Tradicionalmente ocupada	IR2	-53.06497713	-3.750526972	FUNAI 2019	SIRGAS 2000 UTM ZONA 22 S	0.08	0.06	0.04	0.09	0.27	7.65	8.14	5.22	10.34	31.35	12.15	392.0546046	815.666247	0	0	0	0	0	0	0	0	0	0	37.69614935	37.69614935	1	8	2	4	2	17	25	38	22	34	47
IR23	3301	Arara do Rio Branco	IR	1171.27	887.28	1840.81	Regularizada	Tradicionalmente ocupada	IR2	-59.59976131	-9.769999701	FUNAI 2019	SIRGAS 2000 UTM ZONA 22 S	0.01	0.02	0.35	0.64	1.01	3.94	3.4	6.16	9.5	23	9.47	164.8272647	433.2266521	0	0	0	0	0	0	0	0	0	0	0	0	5	6	4	10	11	36	28	34	47	47	61
IR24	3401	Arara do Igarapé Humaitá	IR	1005.47	824.03	1807.82	Regularizada	Tradicionalmente ocupada	IR2	-72.3728047	-8.428759689	FUNAI 2019	SIRGAS 2000 UTM ZONA 22 S	0.08	0.08	0.25	0.33	0.75	0.41	0.16	0.42	1.24	2.24	3.33	17.22397042	26.91108102	0	0	0	0	0	0	0	0	0	0	0	0	4	4	10	5	6	29	18	15	29	14	29
IR25	3601	Arariboia	IR	4161.41	1435.55	2907.54	Regularizada	Tradicionalmente ocupada	IR2	-46.41057401	-5.066452532	FUNAI 2019	SIRGAS 2000 UTM ZONA 22 S	0.76	0.59	0.59	1.48	3.41	5.71	10.52	6.13	16.63	38.99	208.95	861.3471791	1733.491327	0	0	44.80651116	0	0	0	44.80651116	56.24294138	0	5.478059769	0	61.72100115	451	595	29	139	106	1320	152	233	62	57	52
IR26	3701	Arary	IR	414.61	391.11	854.92	Regularizada	Tradicionalmente ocupada	IR2	-60.03264026	-4.752859755	FUNAI 2019	SIRGAS 2000 UTM ZONA 22 S	0	0	0	0	0	0	0	0.08	0.46	0.54	3.83	4.995315728	11.58846235	0	0	0	0	0	0	0	0	0	0	0	0	0	0	0	3	1	4	1	4	1	2	2
IR27	3801	Araweté Igarapé Ipixuna	IR	9400.77	1019.5	1926.43	Regularizada	Tradicionalmente ocupada	IR2	-52.44143021	-4.925512835	FUNAI 2019	SIRGAS 2000 UTM ZONA 22 S	0.38	0.14	0.14	1.23	1.89	0	0	0	0.01	0.01	27.86	7.296972539	11.62995339	0	0	0	0	0	0	0	0	0	0	0	0	3	2	1	1	8	15	0	0	1	2	4
IR28	4201	Aripuanã	IR	7686.42	1560.31	2965.92	Regularizada	Tradicionalmente ocupada	IR2	-59.96755788	-10.57211615	FUNAI 2019	SIRGAS 2000 UTM ZONA 22 S	0.17	0.03	0.31	0.21	0.71	7.51	7.41	9.61	10.48	35.01	31.66	325.8347878	741.5471575	0	0	0	0	0	0	0	0	0	0	0	0	12	27	16	37	30	122	83	49	52	65	77
IR29	4301	Ariramba	IR	107.65	420.2	938.29	Regularizada	Tradicionalmente ocupada	IR2	-62.25412105	-6.131419827	FUNAI 2019	SIRGAS 2000 UTM ZONA 22 S	0	0	0	0	0	0	0	0	0	0	0.15	3.82170096	5.365578825	0	0	0	0	0	0	0	0	0	0	0	0	0	0	0	0	0	0	4	10	6	0	5
IR30	4801	Awa	IR	1174.15	721.47	1331.04	Regularizada	Tradicionalmente ocupada	IR2	-46.46901702	-3.331020718	FUNAI 2019	SIRGAS 2000 UTM ZONA 22 S	1.66	0.07	0.1	0	1.82	0.76	3.46	1.56	0.13	5.92	274.85	373.1944976	647.8196459	0	0	0	0	0	0	0	0	0	0	0	0	19	60	16	18	39	152	44	32	35	37	23
IR31	5001	Badjonkore	IR	2219.83	592.15	1071.58	Regularizada	Tradicionalmente ocupada	IR2	-52.01068296	-8.863407123	FUNAI 2019	SIRGAS 2000 UTM ZONA 22 S	0.09	0	0	0	0.09	0.7	0.91	0.85	0.52	2.99	52.57	231.3121084	501.9359202	0	0	0	0	0	0	0	0	0	0	0	0	4	173	0	130	31	338	11	87	0	40	8
IR32	5301	Balaio	IR	2770.7	362.8	716.55	Regularizada	Tradicionalmente ocupada	IR2	-66.60496816	0.424154829	FUNAI 2019	SIRGAS 2000 UTM ZONA 22 S	0.07	0.07	0	0.29	0.44	0	0	0	0.01	0.01	1.2	0.051521464	0.062767274	0	0	0	0	0	0	0	0	0	0	0	0	0	0	2	1	3	6	0	0	0	0	0
IR33	5402	Banawá	IR	2041.61	722.53	1522.77	Regularizada	Tradicionalmente ocupada	IR2	-64.92418523	-6.783829746	FUNAI 2019	SIRGAS 2000 UTM ZONA 22 S	0	0	0	0	0	0	0	0	0	0	0.15	0.124736856	4.438890736	0	0	0	0	0	0	0	0	0	0	0	0	0	0	1	0	0	1	0	0	0	0	0
IR34	5601	Barata Livramento	IR	129.26	310.24	735.45	Regularizada	Tradicionalmente ocupada	IR2	-61.05712836	3.314319083	FUNAI 2019	SIRGAS 2000 UTM ZONA 22 S	0	0	0	0	0	0.37	0	0	0.74	1.11	3.4	35.68066157	61.91241968	0	0	0	0	13.72359991	0	13.72359991	8.452762932	0	8.913672924	0	17.36643586	6	4	1	0	3	14	6	3	14	5	7
IR35	5901	Barreira da Missão	IR	18.77	173.61	513	Regularizada	Dominial Indígena	IR2	-64.63487976	-3.41661265	FUNAI 2019	SIRGAS 2000 UTM ZONA 22 S	0.25	0	0.25	0	0.51	1.13	0.35	0.7	0.53	2.71	3.92	19.78514988	47.349805	0	0	0	0	0	0	0	0	0	0	0	0	8	11	4	5	11	39	41	25	13	22	31
IR36	6001	Batovi	IR	50.5	83.53	293.6	Regularizada	Tradicionalmente ocupada	IR2	-53.93116099	-12.95184108	FUNAI 2019	SIRGAS 2000 UTM ZONA 22 S	0	0	0.07	0	0.07	0	0	0	0	0	1.72	9.384154131	66.43578908	0	0	0	0	0	0	0	0	0	0	0	0	0	0	2	0	0	2	1	0	1	2	0
IR37	6101	Baú	IR	15429.1	2243.72	4466.16	Regularizada	Tradicionalmente ocupada	IR2	-54.48733314	-7.354850634	FUNAI 2019	SIRGAS 2000 UTM ZONA 22 S	0.23	0.16	0.09	0.53	1	18.72	10.42	23.22	29.63	82	12.54	344.5467187	785.3011707	0	0	0	0	0	0	0	0	0	0	0	0	2	18	4	8	18	50	124	310	130	281	332
IR38	6201	Betania	IR	1341.25	1205.15	2452.98	Regularizada	Tradicionalmente ocupada	IR2	-68.0597897	-3.086693513	FUNAI 2019	SIRGAS 2000 UTM ZONA 22 S	0.18	0.15	0.01	0	0.34	0.27	0.18	0.23	0.1	0.78	13.27	14.95846355	23.46944847	0	0	0	0	0	0	0	0	0	0	0	0	2	8	3	5	7	25	10	2	2	1	10
IR39	6401	Boca do Acre	IR	287.52	726.76	1599.16	Regularizada	Tradicionalmente ocupada	IR2	-67.12106626	-9.068902204	FUNAI 2019	SIRGAS 2000 UTM ZONA 22 S	0.57	0.27	0.8	0.81	2.45	32.08	6.64	27.28	10.15	76.15	14.52	282.7909142	661.9539139	0	0	0	0	0	0	0	0	0	0	0	0	13	7	6	9	10	45	84	76	141	68	105
IR40	6501	Bom Intento	IR	13.96	166.21	500.79	Regularizada	Tradicionalmente ocupada	IR2	-70.00074121	-4.352908338	FUNAI 2019	SIRGAS 2000 UTM ZONA 22 S	0	0	0	0	0	0	0	0	0	0	2.06	18.38541601	33.3872867	0	0	0	0	0	0	0	0	0	0	0	0	0	0	0	0	0	0	3	1	0	2	0
IR41	6601	Bom Jesus	IR	8.51	150.88	461.89	Regularizada	Tradicionalmente ocupada	IR2	-59.84276374	3.451744239	FUNAI 2019	SIRGAS 2000 UTM ZONA 22 S	0	0	0	0	0	0	0	0	0	0	0.39	3.250792445	4.464456313	0	0	0	0	0	0	0	0	0	0	0	0	0	0	0	0	0	0	3	7	1	5	3
IR42	6701	Boqueirão	IR	169.47	327.73	801.43	Regularizada	Tradicionalmente ocupada	IR2	-61.29468121	3.252113874	FUNAI 2019	SIRGAS 2000 UTM ZONA 22 S	0.09	0	0	0.15	0.24	0.27	0	0	0	0.27	7.49	29.15242442	60.56921146	0	0	13.41300141	0	0	0	13.41300141	24.88350046	0	0	0	24.88350046	3	2	4	5	0	14	5	1	7	6	4
IR43	7301	Cabeceira do Rio Acre	IR	880.59	731.97	1535.53	Regularizada	Tradicionalmente ocupada	IR2	-69.9788279	-10.88630902	FUNAI 2019	SIRGAS 2000 UTM ZONA 22 S	0	0.12	0.21	0.23	0.56	0.24	0.08	0.11	0.66	1.09	1.94	4.224062418	15.95257367	0	0	0	0	0	0	0	0	0	0	0	0	3	1	7	2	3	16	10	2	1	2	7
IR44	7401	Cacau do Tarauaca	IR	319.48	502.69	1156.26	Regularizada	Tradicionalmente ocupada	IR2	-69.90828107	-7.425867829	FUNAI 2019	SIRGAS 2000 UTM ZONA 22 S	0.25	0	0	0	0.25	0.41	0.09	0.58	1.64	2.72	1.23	71.67985156	127.2254894	0	0	0	0	0	0	0	0	0	0	0	0	7	0	0	3	1	11	36	21	17	8	9
IR45	7601	Cachoeira Seca	IR	7341.37	2438.73	4802.72	Regularizada	Tradicionalmente ocupada	IR2	-54.11605341	-4.318038588	FUNAI 2019	SIRGAS 2000 UTM ZONA 22 S	12.76	15.91	53.21	61.24	143.13	19.26	22.83	28.34	38.59	109.03	410.77	377.7137819	817.6497286	0	0	0	0	0	0	0	0	0	0	0	0	100	250	131	218	223	922	130	199	78	110	161
IR46	8101	Caititu	IR	3289.16	1347.3	2635.98	Regularizada	Tradicionalmente ocupada	IR2	-64.7700781	-7.844723852	FUNAI 2019	SIRGAS 2000 UTM ZONA 22 S	0.24	0.81	0	0	1.06	0.33	0.34	0.18	0.32	1.17	10.65	56.39234818	103.0577893	0	0	0	0	0	0	0	0	0	0	0	0	2	4	5	11	11	33	30	17	13	11	24
IR47	8201	Cajueiro	IR	46.12	234.98	616.32	Regularizada	Tradicionalmente ocupada	IR2	-61.30798745	3.764472861	FUNAI 2019	SIRGAS 2000 UTM ZONA 22 S	0	0	0	0	0	0	0	0	0	0	2.22	4.031368274	11.2474582	0	0	0	0	0	0	0	1.691640019	0	0	0	1.691640019	0	0	1	0	1	2	1	3	3	1	4
IR48	8301	Cajuhiri Atravessado	IR	131.22	373.82	896.14	Regularizada	Tradicionalmente ocupada	IR2	-63.37816734	-3.986129327	FUNAI 2019	SIRGAS 2000 UTM ZONA 22 S	0	0	0	0	0	0	0	0	0	0	0.8	2.152968584	6.174546006	0	0	0	0	0	0	0	0	0	0	0	0	5	0	0	0	4	9	1	5	2	1	7
IR49	8401	Camadeni	IR	1632.12	176.03	331.17	Regularizada	Tradicionalmente ocupada	IR2	-67.10501852	-7.235939514	FUNAI 2019	SIRGAS 2000 UTM ZONA 22 S	0	0	0.11	0.08	0.19	0	0	0	0	0	0.55	0.0057447	0.007365257	0	0	0	0	0	0	0	0	0	0	0	0	4	0	0	0	1	5	0	0	0	1	0
IR50	8501	Camicua	IR	633.74	705.5	1541.9	Regularizada	Tradicionalmente ocupada	IR2	-67.56736287	-8.630347734	FUNAI 2019	SIRGAS 2000 UTM ZONA 22 S	0	0	0	0	0	1.3	2.39	0.96	0.85	5.49	1.74	54.73005491	124.3654154	0	0	0	0	0	0	0	0	0	0	0	0	8	6	8	3	3	28	20	11	22	12	13
IR51	8601	Campinas/Katukina	IR	417.25	578.32	1318.93	Regularizada	Tradicionalmente ocupada	IR2	-72.18368306	-7.794571294	FUNAI 2019	SIRGAS 2000 UTM ZONA 22 S	0	0.39	0	0	0.39	1.46	0.68	2.42	2.24	6.8	4.21	44.51798039	104.3866884	0	0	0	0	0	0	0	0	0	0	0	0	9	3	6	3	10	31	39	37	53	28	49
IR52	8801	Canauanim	IR	117.65	233.25	584.55	Regularizada	Tradicionalmente ocupada	IR2	-60.49771127	2.779007225	FUNAI 2019	SIRGAS 2000 UTM ZONA 22 S	0.07	0	0	0.77	0.83	0.63	0	0	2.88	3.51	11.48	46.11987932	65.36366735	0	0	10.88381581	0	0	0	10.88381581	14.15445185	10.69760603	0	0	24.85205787	5	1	3	3	5	17	5	4	18	8	3
IR53	9201	Capoto/Jarina	IR	6344.43	1243.35	2459.47	Regularizada	Tradicionalmente ocupada	IR2	-53.15276199	-10.19415021	FUNAI 2019	SIRGAS 2000 UTM ZONA 22 S	0.07	0	0.15	0.08	0.3	0.16	5.17	0.22	0	5.55	43.6	166.9134026	345.0338737	0	0	48.10167056	0	0	0	48.10167056	19.52791715	0	0	0	19.52791715	89	124	41	115	187	556	23	27	55	15	20
IR54	9701	Caru	IR	1718.68	1063.64	2196.69	Regularizada	Tradicionalmente ocupada	IR2	-46.32603335	-3.722637133	FUNAI 2019	SIRGAS 2000 UTM ZONA 22 S	0.66	0.25	0	0	0.92	0.54	0.46	0	0.19	1.19	180.99	547.9167017	1129.171963	0	0	0	0	0	0	0	0	0	4.822985917	0	4.822985917	9	6	1	5	9	30	35	49	16	41	35
IR55	9801	Catipari/Mamoria	IR	1239.35	684.78	1403.37	Regularizada	Tradicionalmente ocupada	IR2	-66.75912291	-7.510910696	FUNAI 2019	SIRGAS 2000 UTM ZONA 22 S	0.17	0	0.32	0.17	0.66	0.85	0	0.68	0.87	2.4	3.95	10.31638428	18.27089964	0	0	0	0	0	0	0	0	0	0	0	0	1	3	4	0	0	8	3	3	3	5	5
IR56	10101	Coata-Laranjal	IR	11755.2	2603.71	5189.13	Regularizada	Tradicionalmente ocupada	IR2	-59.13041239	-4.659683517	FUNAI 2019	SIRGAS 2000 UTM ZONA 22 S	0.19	0.3	0.31	0.64	1.44	0.77	0.76	0.66	0.74	2.92	41.13	42.94240917	103.1552345	0	0	0	0	0	0	0	0	0	0	0	0	20	8	20	13	41	102	11	19	16	13	51
IR57	10601	Cuia	IR	13.7	141.61	372.04	Regularizada	Tradicionalmente ocupada	IR2	-59.20668623	-3.514908217	FUNAI 2019	SIRGAS 2000 UTM ZONA 22 S	0.07	0	0.14	0	0.21	0.21	0.55	0.07	0.57	1.4	3.19	27.20649158	63.53146667	0	0	1.467450023	0	0	0	1.467450023	8.162694037	0	0	0	8.162694037	1	0	1	2	3	7	7	7	13	15	7
IR58	10701	Cuiu-Cuiu	IR	386.89	629.06	1375.11	Regularizada	Tradicionalmente ocupada	IR2	-65.01209766	-2.383743737	FUNAI 2019	SIRGAS 2000 UTM ZONA 22 S	0.26	0.08	0	0	0.34	0	0	0	0	0	3.04	3.353239687	8.961954532	0	0	0	0	0	0	0	0	0	0	0	0	2	0	0	0	0	2	0	0	0	0	0
IR59	10801	Cunhã-Sapucaia	IR	4835.25	1788.07	3588.53	Regularizada	Tradicionalmente ocupada	IR2	-60.45034167	-4.514641363	FUNAI 2019	SIRGAS 2000 UTM ZONA 22 S	0	0.07	0.07	0.15	0.29	0.28	0.79	1.02	2.69	4.78	20.46	18.01563862	40.07707579	0	0	0	0	0	0	0	0	0	0	0	0	4	1	6	4	1	16	18	7	2	14	5
IR60	10901	Deni	IR	16606.5	2831.92	5689.88	Regularizada	Tradicionalmente ocupada	IR2	-67.52752336	-6.787111859	FUNAI 2019	SIRGAS 2000 UTM ZONA 22 S	0.32	0.3	0.48	1.01	2.1	0	0	0	0	0	9.04	3.173099307	8.662430424	0	0	0	0	0	0	0	0	0	0	0	0	13	14	11	33	18	89	0	0	0	0	0
IR61	11001	Diahui	IR	491.97	405.8	822.93	Regularizada	Tradicionalmente ocupada	IR2	-62.23921705	-7.974506281	FUNAI 2019	SIRGAS 2000 UTM ZONA 22 S	0	0	0	0	0	0	0	0	0	0	5.25	1.305706706	4.333981449	0	0	0	0	0	0	0	0	0	0	0	0	1	0	2	3	0	6	0	0	0	0	6
IR62	11401	Erikpatsá	IR	826.01	867.04	1797.95	Regularizada	Tradicionalmente ocupada	IR2	-58.27339597	-11.24101158	FUNAI 2019	SIRGAS 2000 UTM ZONA 22 S	0.23	0.08	0	0	0.31	0.67	0.11	0	0.09	0.87	10.19	300.607713	721.463793	0	0	0	0	0	0	0	0	0	0	0	0	1	4	7	2	12	26	3	2	5	13	11
IR63	11501	Escondido	IR	1709.72	1019.89	2166.79	Regularizada	Tradicionalmente ocupada	IR2	-58.64486048	-9.490399057	FUNAI 2019	SIRGAS 2000 UTM ZONA 22 S	0.08	0.03	0	0.07	0.18	2.68	4.84	1.28	4.88	13.68	0.36	119.7783189	338.7087358	0	0	0	0	0	0	0	0	0	0	0	0	0	0	0	2	2	4	24	35	20	60	29
IR64	11601	Espírito Santo	IR	366.4	342.71	759.34	Regularizada	Tradicionalmente ocupada	IR2	-67.08643725	-2.754638769	FUNAI 2019	SIRGAS 2000 UTM ZONA 22 S	0	0	0	0	0	0	0	0	0	0	12.44	4.891017418	15.88918663	0	0	0	0	0	0	0	0	0	0	0	0	4	4	3	0	4	15	0	6	1	2	6
IR65	11801	Estação Parecis	IR	21.91	187.59	533.73	Declarada	Tradicionalmente ocupada	IR1	-56.9240324	-14.13800089	FUNAI 2019	SIRGAS 2000 UTM ZONA 22 S	0	0	0	0	0	0	0	0	0	0	11.83	116.2305178	267.6869427	0	0	0	0	0	0	0	0	0	0	0	0	0	1	0	0	0	1	3	1	0	0	1
IR66	12001	Estrela da Paz	IR	135.88	350.01	834.35	Regularizada	Tradicionalmente ocupada	IR2	-66.85753599	-2.843510766	FUNAI 2019	SIRGAS 2000 UTM ZONA 22 S	0.18	0.25	0	0.08	0.51	0.74	0.43	0.08	0.11	1.35	7	11.16829405	19.71139565	0	0	0	0	0	0	0	0	0	0	0	0	6	6	3	4	2	21	6	5	2	2	6
IR67	12101	Évare I	IR	6103.48	1895.89	3433.21	Regularizada	Tradicionalmente ocupada	IR2	-69.56578616	-3.748561969	FUNAI 2019	SIRGAS 2000 UTM ZONA 22 S	2.41	0.77	0.07	3.25	6.51	0.58	0.15	0.27	0.19	1.19	76.38	23.62582793	43.59207369	0	0	0	0	0	0	0	0	0	0	0	0	45	45	15	18	22	145	6	9	2	1	7
IR68	12201	Évare II	IR	1914.17	1141.57	1984.94	Regularizada	Tradicionalmente ocupada	IR2	-69.27660702	-3.806120469	FUNAI 2019	SIRGAS 2000 UTM ZONA 22 S	0.32	0.07	0.2	1.01	1.6	0	0	0	0	0	12.01	11.65059629	19.66428186	0	0	0	0	0	0	0	0	0	0	0	0	1	3	2	0	1	7	1	2	0	0	4
IR69	12901	Fortaleza do Castanho	IR	28.29	126.93	432.22	Regularizada	Tradicionalmente ocupada	IR2	-60.52869544	-3.749503263	FUNAI 2019	SIRGAS 2000 UTM ZONA 22 S	0.01	0	0	0	0.01	0.11	0	0.2	0	0.31	0.58	21.27814054	68.69945252	0	0	0	0	0	0	0	0	0	0	0	0	1	0	0	0	0	1	5	0	22	0	1
IR70	13001	Fortaleza do Patauá	IR	7.83	139.1	439.19	Regularizada	Tradicionalmente ocupada	IR2	-60.73981472	-3.14566555	FUNAI 2019	SIRGAS 2000 UTM ZONA 22 S	0	0	0	0	0	0.28	0.28	0.07	0	0.63	0.44	25.44672425	64.75254536	0	0	0	0	0	0	0	18.82809973	0	0	0	18.82809973	0	0	0	0	0	0	2	1	10	1	0
IR71	13301	Galibi	IR	62.86	196.01	457.36	Regularizada	Tradicionalmente ocupada	IR2	-51.72398371	3.953257935	FUNAI 2019	SIRGAS 2000 UTM ZONA 22 S	0	0	0.11	0.15	0.26	0	0	0	0.85	0.85	0.48	2.581944901	7.75342126	0	0	0	0	0	0	0	0	0	0.746616006	0	0.746616006	1	6	0	0	0	7	5	1	0	1	4
IR72	13401	Gavião	IR	85.8	156.78	552.43	Regularizada	Tradicionalmente ocupada	IR2	-59.48247689	-3.424875428	FUNAI 2019	SIRGAS 2000 UTM ZONA 22 S	0.09	0	0	0	0.09	2.24	1.24	2.1	2.59	8.17	1.82	41.56203556	154.2582584	0	0	0	0	0	0	0	0	0	0	0	0	4	2	1	2	5	14	12	9	12	13	17
IR73	13501	Geralda Toco Preto	IR	186.63	352.71	863.16	Regularizada	Tradicionalmente ocupada	IR2	-45.6978761	-5.017091704	FUNAI 2019	SIRGAS 2000 UTM ZONA 22 S	0	0	0	0	0	1.36	3.85	1.16	4.46	10.82	10.8	208.7810855	549.9600479	0	0	0	0	0	0	0	0	0	20.95700979	0	20.95700979	6	0	2	5	0	13	39	28	8	22	2
IR74	13601	Governador	IR	423.14	497.92	1045.28	Regularizada	Tradicionalmente ocupada	IR2	-46.65833982	-5.492388833	FUNAI 2019	SIRGAS 2000 UTM ZONA 22 S	0.02	0.18	0.08	0	0.27	1.13	1.79	1.5	0.52	4.94	6.5	325.3841756	693.9257312	0	0	0	0	0	0	0	9.38757503	0	15.42747998	0	24.81505501	64	206	10	25	69	374	11	44	7	4	34
IR75	13801	Guajahã	IR	54.26	257.93	583.22	Regularizada	Tradicionalmente ocupada	IR2	-66.85290219	-7.72460458	FUNAI 2019	SIRGAS 2000 UTM ZONA 22 S	0	0	0	0	0	1.24	0.65	0.28	1.11	3.28	0.18	16.59975528	34.83667922	0	0	0	0	0	0	0	0	0	0	0	0	1	0	0	0	0	1	11	8	9	13	2
IR76	15201	Hi Merimã	IR	7227.29	1292.15	2602.27	Regularizada	Tradicionalmente ocupada	IR2	-65.69703917	-6.968978462	FUNAI 2019	SIRGAS 2000 UTM ZONA 22 S	0	0	0	0	0	0	0	0	0	0	0.1	0.04683829	0.050521484	0	0	0	0	0	0	0	0	0	0	0	0	1	0	0	0	0	1	0	0	0	0	0
IR77	15601	Igarapé Capana	IR	1412.65	1057.07	2217.99	Regularizada	Tradicionalmente ocupada	IR2	-68.15011523	-8.868673534	FUNAI 2019	SIRGAS 2000 UTM ZONA 22 S	0	0	0	0	0	0.1	0.45	0.61	0.82	1.98	0.74	18.76535257	59.20763699	0	0	0	0	0	0	0	0	0	0	0	0	0	0	2	1	2	5	9	5	7	5	11
IR78	15701	Igarapé do Caucho	IR	136.18	348.34	867.31	Regularizada	Tradicionalmente ocupada	IR2	-70.69446136	-8.27422054	FUNAI 2019	SIRGAS 2000 UTM ZONA 22 S	0.08	0	0	0	0.08	0.09	0.07	0.32	0.69	1.17	4.33	76.98213362	208.1511845	0	0	0	0	0	0	0	0	0	0	0	0	6	7	1	4	5	23	19	15	12	12	27
IR79	15801	Igarapé Grande	IR	12.62	142.98	467.82	Regularizada	Tradicionalmente ocupada	IR2	-64.87306802	-3.224382177	FUNAI 2019	SIRGAS 2000 UTM ZONA 22 S	0.08	0	0	0	0.08	0.8	0.85	0.28	0.48	2.4	0.64	17.87211437	36.90725626	0	0	0	0	0	0	0	0	0	0	0	0	0	1	2	0	1	4	30	23	25	16	32
IR80	16101	Igarapé Lage	IR	1138.11	880.53	1892.36	Regularizada	Tradicionalmente ocupada	IR2	-65.02688586	-10.5256792	FUNAI 2019	SIRGAS 2000 UTM ZONA 22 S	0.22	0.28	0.78	1.69	2.96	3.25	2.17	3.91	5.07	14.4	19.39	576.3558205	1209.576818	0	0	0	0	0	0	0	0	12.050567	0	0	12.050567	7	15	11	26	36	95	36	45	47	20	30
IR81	16201	Igarapé Lourdes	IR	2031.32	1234.96	2499.31	Regularizada	Tradicionalmente ocupada	IR2	-61.64378647	-10.48159657	FUNAI 2019	SIRGAS 2000 UTM ZONA 22 S	1.51	0.62	0.53	2.31	4.96	1.07	2.85	2.71	2.27	8.9	47.98	506.4511667	1150.143941	0	0	0	0	0	0	0	0	0	4.661509991	0	4.661509991	15	27	30	36	35	143	17	22	31	29	36
IR82	16301	Igarapé Ribeirão	IR	509.06	571.34	1250.53	Regularizada	Tradicionalmente ocupada	IR2	-65.09066308	-10.27005259	FUNAI 2019	SIRGAS 2000 UTM ZONA 22 S	0	0.43	0.18	0.23	0.85	5.58	7.85	10.52	16.72	40.66	6.09	391.849832	890.9184819	0	0	0	0	0	0	0	0	0	0	28.51409912	28.51409912	12	13	7	12	6	50	54	66	77	49	27
IR83	16601	Ilha do Camaleão	IR	1.71	116.68	395.71	Regularizada	Tradicionalmente ocupada	IR2	-61.49797426	-3.672321689	FUNAI 2019	SIRGAS 2000 UTM ZONA 22 S	0	0	0	0	0	0	0.08	0	0	0.08	0.08	1.66496988	8.285723117	0	0	0	0	0	0	0	0	0	0	0	0	0	0	0	0	0	0	0	0	0	0	0
IR84	16901	Inauini/Teuini	IR	5121.95	2363.89	4764.9	Regularizada	Tradicionalmente ocupada	IR2	-68.18736449	-7.938536693	FUNAI 2019	SIRGAS 2000 UTM ZONA 22 S	0.24	0	0	0.09	0.33	0	0	0	0.07	0.07	0.86	1.060648258	2.548701299	0	0	0	0	0	0	0	0	0	0	0	0	4	6	5	4	4	23	1	0	6	0	10
IR85	17201	Ipixuna	IR	2234.75	708.85	1499.72	Regularizada	Tradicionalmente ocupada	IR2	-62.18350434	-6.795048096	FUNAI 2019	SIRGAS 2000 UTM ZONA 22 S	0	0	0.11	0	0.11	0	0	0	0	0	7.6	3.32163215	12.49144173	0	0	0	0	0	0	0	0	0	0	0	0	13	4	3	11	9	40	2	4	3	3	2
IR86	17301	Irantxe	IR	451.5	338.64	838.18	Regularizada	Tradicionalmente ocupada	IR2	-57.9667627	-12.84597479	FUNAI 2019	SIRGAS 2000 UTM ZONA 22 S	0	0	0	0	0	0	0	0.09	0	0.09	10.9	227.3430701	525.966368	0	0	0	0	0	0.647086578	0.647086578	13.16482502	0	0	23.95337442	37.11819944	1	0	1	0	6	8	18	6	2	10	19
IR87	17302	Manoki	IR	2541.07	1432.75	2972	Declarada	Tradicionalmente ocupada	IR1	-57.68605408	-12.72986703	FUNAI 2019	SIRGAS 2000 UTM ZONA 22 S	2.89	1.34	2.11	4.58	10.93	1	2.19	2.76	8.26	14.21	298.83	554.172802	1209.640988	0	0	0	0	0	0.646504313	0.646504313	13.16419983	0	0	23.95334593	37.11754576	54	78	12	92	38	274	80	37	31	50	66
IR88	17501	Itaitinga	IR	1.39	96.72	358.74	Regularizada	Tradicionalmente ocupada	IR2	-59.19708815	-3.56381006	FUNAI 2019	SIRGAS 2000 UTM ZONA 22 S	0	0	0	0	0	0	0	0	0	0	0.04	6.441053284	51.19736799	0	0	0	0	0	0	0	4.574164093	0	0	0	4.574164093	0	0	0	0	0	0	4	1	1	6	2
IR89	17801	Jabuti	IR	145.57	318.82	700.14	Regularizada	Tradicionalmente ocupada	IR2	-60.29832843	3.206076229	FUNAI 2019	SIRGAS 2000 UTM ZONA 22 S	0	0	0	0	0	0	0	0	0	0	1.01	23.51126838	48.0181631	0	0	0	0	0	0	0	0	18.43098044	0	0	18.43098044	2	2	6	5	4	19	7	3	4	20	9
IR90	17901	Jacamim	IR	1977.31	1084.94	2214.33	Regularizada	Tradicionalmente ocupada	IR2	-59.85926425	1.988428225	FUNAI 2019	SIRGAS 2000 UTM ZONA 22 S	0	0	0	0	0	0.08	0	0	0	0.08	16.27	12.83631146	30.28570498	0	0	16.65875006	0	0	0	16.65875006	5.734459877	0	0	0	5.734459877	24	10	21	19	13	87	8	3	7	4	0
IR91	18301	Jaminaua/Envira	IR	910.03	291.43	542.34	Regularizada	Tradicionalmente ocupada	IR2	-71.06752418	-9.505092949	FUNAI 2019	SIRGAS 2000 UTM ZONA 22 S	0	0	0	0.08	0.08	0	0	0.07	0.22	0.29	1.74	3.180394711	4.431711784	0	0	0	0	0	0	0	0	0	0	0	0	5	1	3	2	5	16	3	2	4	5	5
IR92	18401	Jaminawa Arara do Rio Bagé	IR	331.03	507.52	1182.88	Regularizada	Tradicionalmente ocupada	IR2	-72.19358771	-8.836204646	FUNAI 2019	SIRGAS 2000 UTM ZONA 22 S	0	0	0	0.07	0.07	0	0	0	0.08	0.08	0.64	1.010848755	1.799212009	0	0	0	0	0	0	0	0	0	0	0	0	2	1	0	1	7	11	1	3	1	2	2
IR93	18501	Jaminawa do Igarapé Preto	IR	297.15	505.86	1177.09	Regularizada	Tradicionalmente ocupada	IR2	-72.91239057	-8.038669515	FUNAI 2019	SIRGAS 2000 UTM ZONA 22 S	0	0	0	0	0	0.39	0.29	1.14	0.41	2.22	1.73	44.41107435	97.21641307	0	0	0	0	0	0	0	0	0	0	0	0	0	3	3	1	3	10	6	10	16	11	22
IR94	18601	Japuira	IR	1567.1	945.74	2000.1	Regularizada	Tradicionalmente ocupada	IR2	-58.23947938	-10.73077908	FUNAI 2019	SIRGAS 2000 UTM ZONA 22 S	0	0	0	0	0	3.27	1.99	2.1	2.25	9.6	11.22	297.1156413	698.4892344	0	0	0	0	0	0	0	10.48271012	0	0	0	10.48271012	1	4	2	4	1	12	24	28	15	5	9
IR95	18701	Jaquiri	IR	20.33	178.4	505.03	Regularizada	Tradicionalmente ocupada	IR2	-64.87407353	-3.088369787	FUNAI 2019	SIRGAS 2000 UTM ZONA 22 S	0	0	0	0	0	0.17	0.1	0.27	0	0.55	0.17	6.974698462	18.44821176	0	0	0	0	0	0	0	0	0	0	0	0	1	0	0	0	0	1	5	7	6	6	9
IR96	19001	Jarawara/Jamamadi/Kanamati	IR	4140.43	722.13	1357.19	Regularizada	Tradicionalmente ocupada	IR2	-65.37792117	-7.149023575	FUNAI 2019	SIRGAS 2000 UTM ZONA 22 S	0	0	0	0.07	0.07	0	0.09	1.21	0.07	1.37	2.21	7.282513349	10.67367247	0	0	0	0	0	0	0	0	0	0	0	0	2	16	16	9	6	49	3	5	4	0	3
IR97	19201	Jatuarana	IR	52.46	229.84	618.57	Regularizada	Tradicionalmente ocupada	IR2	-60.91519097	-3.085235531	FUNAI 2019	SIRGAS 2000 UTM ZONA 22 S	0	0	0	0	0	0.43	0.07	0	0	0.5	0.44	25.38563656	75.83518102	0	0	0	0	0	0	0	7.93820408	0	0	0	7.93820408	0	0	0	1	0	1	6	4	16	2	3
IR98	19301	Jauary	IR	253	513.04	1044.66	Delimitada	Tradicionalmente ocupada	IR2	-59.05582825	-3.412184095	FUNAI 2019	SIRGAS 2000 UTM ZONA 22 S	0.34	0.09	0	0.21	0.64	0.29	1.03	0.36	2.14	3.83	37.54	52.27602918	106.2444795	0	0	0	0	0	0	0	0	0	0	0	0	7	11	5	8	8	39	6	9	20	18	18
IR99	19601	Juma	IR	404.68	594.28	1311.95	Regularizada	Tradicionalmente ocupada	IR2	-63.97142236	-7.34244781	FUNAI 2019	SIRGAS 2000 UTM ZONA 22 S	0	0	0	0	0	0	0.09	0	0.11	0.2	0.05	1.910273575	5.557060041	0	0	0	0	0	0	0	0	0	0	0	0	0	0	0	0	0	0	2	0	1	0	3
IR100	19701	Jumina	IR	417.14	393.75	911.02	Regularizada	Tradicionalmente ocupada	IR2	-51.59719369	4.040099411	FUNAI 2019	SIRGAS 2000 UTM ZONA 22 S	0	0	0	0	0	0	0	0	0.07	0.07	0.99	1.373478252	8.311954862	0	0	0	0	0	0	0	0	0	0	0	0	5	0	3	2	0	10	10	4	3	0	5
IR101	20301	Kampa do Igarapé Primavera	IR	250.08	362.28	803.24	Regularizada	Tradicionalmente ocupada	IR2	-71.73460428	-8.643757447	FUNAI 2019	SIRGAS 2000 UTM ZONA 22 S	0	0	0.07	0.18	0.25	0	0.08	0.43	0.77	1.27	0.97	8.61146406	16.43724396	0	0	0	0	0	0	0	0	0	0	0	0	1	1	1	0	1	4	13	13	8	11	13
IR102	20401	Kampa do Rio Amônia	IR	998.98	797.64	1741.35	Regularizada	Tradicionalmente ocupada	IR2	-72.98327351	-9.307471908	FUNAI 2019	SIRGAS 2000 UTM ZONA 22 S	0.1	0.08	0	0.08	0.26	0	0	0	0	0	13.57	1.086758579	4.07991557	0	0	0	0	0	0	0	0	0	0	0	0	4	1	2	1	5	13	0	0	0	0	0
IR103	20501	Kampa e Isolados do Rio Envira	IR	2653.43	534.24	1140.97	Regularizada	Tradicionalmente ocupada	IR2	-71.77324389	-9.793568745	FUNAI 2019	SIRGAS 2000 UTM ZONA 22 S	0	0.08	0	0.19	0.27	0	0	0	0	0	2.45	0.282271333	0.293484516	0	0	0	0	0	0	0	0	0	0	0	0	0	2	0	6	3	11	0	0	0	0	0
IR104	20601	Kanamari do Rio Juruá	IR	6647.89	2223.81	4449.06	Regularizada	Tradicionalmente ocupada	IR2	-69.05594256	-6.876123287	FUNAI 2019	SIRGAS 2000 UTM ZONA 22 S	0.49	0.23	0.47	0.05	1.24	0.15	0.14	0.65	0.44	1.38	8.25	24.85075306	52.93396996	0	0	0	0	0	0	0	0	0	0	0	0	2	13	2	12	9	38	14	11	17	7	12
IR105	21301	Karajá Santana do Araguaia	IR	14.54	170.81	496.71	Regularizada	Tradicionalmente ocupada	IR2	-49.77030337	-8.87913913	FUNAI 2019	SIRGAS 2000 UTM ZONA 22 S	0	0	0	0	0	0	0	0	0	0	1.51	40.18781377	120.4671988	0	0	0	0	0	0	0	0	0	0	0	0	3	0	0	0	5	8	17	29	1	9	19
IR106	21501	Kararaô	IR	3311.33	995.41	1599.9	Regularizada	Tradicionalmente ocupada	IR2	-52.9380465	-4.101862148	FUNAI 2019	SIRGAS 2000 UTM ZONA 22 S	0	0	0	0	0	0	0.42	0	0.17	0.59	4.71	16.79397667	47.54232513	0	0	0	0	0	0	0	0	0	0	0	0	0	0	0	0	0	0	0	0	0	0	0
IR107	21601	Karipuna	IR	1617.59	1314.76	2708.22	Regularizada	Tradicionalmente ocupada	IR2	-64.49415078	-9.971019974	FUNAI 2019	SIRGAS 2000 UTM ZONA 22 S	3.38	4.12	14.44	11.52	33.46	58.44	65.78	44.28	54.08	222.58	31.69	814.2100644	1712.980811	0	0	0	0	0	0	0	0	0	0	20.73749924	20.73749924	51	62	75	66	60	314	426	421	384	369	424
IR108	21801	Karitiana	IR	943.63	730.16	1623.85	Regularizada	Tradicionalmente ocupada	IR2	-64.05138806	-9.332394867	FUNAI 2019	SIRGAS 2000 UTM ZONA 22 S	0.08	0	0.04	0.02	0.14	3.19	3.98	4.41	2.13	13.72	6.36	150.9896935	450.4790796	0	0	0	0	0	0	0	0	0	0	0	0	2	5	5	3	2	17	58	64	54	59	30
IR109	21901	Katukina/Kaxinawá	IR	260.61	455.11	1063.03	Regularizada	Tradicionalmente ocupada	IR2	-70.40973254	-8.077142273	FUNAI 2019	SIRGAS 2000 UTM ZONA 22 S	0.18	0.08	0.33	0.16	0.75	1.16	0.4	1.89	2.09	5.55	4.98	113.1456965	244.5024452	0	0	0	0	0	0	0	0	0	0	0	0	7	6	2	7	12	34	30	33	26	19	43
IR110	22001	Kaxarari	IR	1568.7	973.36	2076.8	Regularizada	Tradicionalmente ocupada	IR2	-66.29278129	-9.388140229	FUNAI 2019	SIRGAS 2000 UTM ZONA 22 S	0.38	0.69	0.68	0.62	2.38	20.58	7.94	37.28	24.64	90.44	10.33	267.2959951	585.237233	0	0	0	0	0	0	0	0	0	0	0	0	12	10	22	20	16	80	85	74	125	156	94
IR111	22201	Kaxinawá Colônia Vinte e Sete	IR	1.18	113.12	403	Regularizada	Tradicionalmente ocupada	IR2	-70.78437039	-8.101993606	FUNAI 2019	SIRGAS 2000 UTM ZONA 22 S	0	0	0	0	0	0.12	0.08	0.34	0	0.54	0.64	59.33105609	163.3580018	0	0	0	0	0	0	0	0	0	0	0	0	0	0	0	0	0	0	6	0	3	4	9
IR112	22301	Kaxinawá da Praia do Carapanã	IR	688.01	769.72	1601.35	Regularizada	Tradicionalmente ocupada	IR2	-71.3551328	-8.403274373	FUNAI 2019	SIRGAS 2000 UTM ZONA 22 S	0	0	0.15	0.16	0.3	0.6	0.54	1.8	2.85	5.79	3.86	25.95887665	41.99070924	0	0	0	0	0	0	0	0	0	0	0	0	11	6	8	6	9	40	40	24	38	24	27
IR113	22401	Kaxinawá do Baixo Rio Jordão	IR	99.59	255.75	656.11	Regularizada	Tradicionalmente ocupada	IR2	-72.01818219	-9.27907203	FUNAI 2019	SIRGAS 2000 UTM ZONA 22 S	0.08	0	0	0.19	0.26	0.53	0.21	0.6	1.89	3.22	4.37	21.04814524	40.4485163	0	0	0	0	0	0	0	0	0	0	0	0	6	2	6	8	7	29	16	16	24	4	30
IR114	22501	Kaxinawá do Rio Humaitá	IR	1463.1	735.93	1512.04	Regularizada	Tradicionalmente ocupada	IR2	-71.5041236	-9.241134407	FUNAI 2019	SIRGAS 2000 UTM ZONA 22 S	0	0	0	0	0	0.96	0.6	1.28	4.48	7.32	6.31	20.23811132	57.61691968	0	0	0	0	0	0	0	0	0	0	0	0	5	2	13	7	12	39	19	13	31	28	37
IR115	22601	Kaxinawá do Rio Jordão	IR	1023.76	637.46	1406.12	Regularizada	Tradicionalmente ocupada	IR2	-72.13729498	-9.535858997	FUNAI 2019	SIRGAS 2000 UTM ZONA 22 S	0.27	0.07	0.17	0.46	0.98	0	0	0	0	0	5.57	0.471723638	6.03843143	0	0	0	0	0	0	0	0	0	0	0	0	10	12	11	7	13	53	0	1	1	1	2
IR116	22701	Kaxinawá Nova Olinda	IR	311.08	539.58	1235.86	Regularizada	Tradicionalmente ocupada	IR2	-70.71234778	-9.127456646	FUNAI 2019	SIRGAS 2000 UTM ZONA 22 S	0	0	0.08	0.18	0.26	0.13	0.28	1.48	2.01	3.9	1.37	10.73125895	23.56029938	0	0	0	0	0	0	0	0	0	0	0	0	7	3	0	5	5	20	29	20	8	20	29
IR117	22801	Kaxinawá Seringal Independência	IR	132	293.74	700.35	Encaminhada RI	Dominial Indígena	IR1	-71.92075407	-9.31548	FUNAI 2019	SIRGAS 2000 UTM ZONA 22 S	0	0	0.01	0.35	0.36	0.93	0.85	1.42	2.37	5.57	1.07	11.35738876	35.25076552	0	0	0	0	0	0	0	0	0	0	0	0	7	5	3	0	2	17	16	10	15	7	17
IR118	22902	Kayabi	IR	10658.2	1248.6	2457.71	Regularizada	Tradicionalmente ocupada	IR2	-57.33013962	-8.654156565	FUNAI 2019	SIRGAS 2000 UTM ZONA 22 S	0.97	0.24	0	1.01	2.22	2.1	13.82	0.68	12.86	29.46	275.14	160.6006758	357.7011704	0	0	0	0	0	0	0	0	0	0	0	0	57	49	32	20	62	220	35	38	59	70	128
IR119	23001	Kayapó	IR	32807.4	3169.87	6113.71	Regularizada	Tradicionalmente ocupada	IR2	-51.93125179	-7.701662538	FUNAI 2019	SIRGAS 2000 UTM ZONA 22 S	2.94	8.1	7.26	20.03	38.33	9.87	11.18	5.12	7.97	34.14	280.43	1413.044747	2832.840367	0	0	33.15829849	0	0	0	33.15829849	5.003390074	0	0	0	5.003390074	106	631	37	231	677	1682	130	414	85	104	254
IR120	23201	Koatinemo	IR	3879.91	527.85	991.73	Regularizada	Tradicionalmente ocupada	IR2	-52.27719556	-4.28429315	FUNAI 2019	SIRGAS 2000 UTM ZONA 22 S	0.02	0.01	0	0.22	0.25	4.28	6.42	1.88	14.86	27.43	20.59	48.93330854	176.7528739	0	0	0	0	0	0	0	0	0	0	0	0	1	3	2	4	6	16	23	36	28	40	60
IR121	23701	Kulina do Medio Jurua	IR	8179.32	3029.87	5996.51	Regularizada	Tradicionalmente ocupada	IR2	-70.65128093	-7.219820757	FUNAI 2019	SIRGAS 2000 UTM ZONA 22 S	0.09	0	0.18	0	0.26	0.4	1.46	0.48	2.11	4.45	16.53	34.53818948	64.82130228	0	0	0	0	0	0	0	0	0	0	0	0	23	19	4	13	10	69	26	11	15	8	32
IR122	23801	Kulina do Rio Envira	IR	928.9	359.3	720.25	Regularizada	Tradicionalmente ocupada	IR2	-71.40016368	-9.457661018	FUNAI 2019	SIRGAS 2000 UTM ZONA 22 S	0	0	0	0	0	0	0	0	0	0	1.2	4.658460084	6.137935842	0	0	0	0	0	0	0	0	0	0	0	0	1	3	3	1	2	10	1	0	0	1	6
IR123	23901	Kulina Igarapé do Pau	IR	514.16	701.79	1425.99	Regularizada	Tradicionalmente ocupada	IR2	-70.98374218	-9.287183431	FUNAI 2019	SIRGAS 2000 UTM ZONA 22 S	0	0	0	0	0	0.16	0.35	0.55	0.55	1.61	1.89	7.000366477	15.38214249	0	0	0	0	0	0	0	0	0	0	0	0	4	0	3	5	5	17	15	7	9	9	20
IR124	24001	Kumaru do Lago Ualá	IR	854.35	848.8	1761.87	Regularizada	Tradicionalmente ocupada	IR2	-65.79481051	-2.953337873	FUNAI 2019	SIRGAS 2000 UTM ZONA 22 S	0	0.09	0.07	0	0.16	0	0	0	0	0	5.66	1.995230303	8.09810778	0	0	0	0	0	0	0	0	0	0	0	0	1	0	0	0	0	1	0	0	0	0	0
IR125	24101	Kwazá do Rio São Pedro	IR	173.34	360.25	874.27	Regularizada	Tradicionalmente ocupada	IR2	-61.40412559	-12.36889343	FUNAI 2019	SIRGAS 2000 UTM ZONA 22 S	0.1	0.07	0	0	0.17	1.4	1.14	1.49	2.89	6.92	8.61	122.8145224	311.1229781	0	0	0	0	0	0	0	0	0	0	0	0	3	0	0	0	1	4	13	17	0	1	4
IR126	24201	Lago Aiapua	IR	248.43	448.5	1028.65	Regularizada	Tradicionalmente ocupada	IR2	-62.14460228	-4.378075683	FUNAI 2019	SIRGAS 2000 UTM ZONA 22 S	0	0	0	0	0	0	0	0	0	0	1.69	2.605676824	9.024469105	0	0	0	0	0	0	0	0	0	0	0	0	1	0	0	0	0	1	1	1	0	0	0
IR127	24301	Lago Capanã	IR	65.67	362.03	1017.39	Regularizada	Tradicionalmente ocupada	IR2	-62.13769557	-6.047438164	FUNAI 2019	SIRGAS 2000 UTM ZONA 22 S	0	0	0	0	0	0	0	0	0	0	0.48	5.633762023	14.60768826	0	0	0	0	0	0	0	0	0	0	0	0	0	0	0	0	0	0	5	9	0	0	3
IR128	24401	Lago do Beruri	IR	44.12	237.13	629.57	Regularizada	Tradicionalmente ocupada	IR2	-61.27245283	-3.804202598	FUNAI 2019	SIRGAS 2000 UTM ZONA 22 S	0	0	0	0	0	0.18	0.33	0.11	0.07	0.69	0.79	18.1484745	48.98651656	0	0	0	0	0	0	0	0	0	0	0	0	0	0	0	0	0	0	14	2	9	10	8
IR129	24501	Lago do Limão	IR	83.92	300.88	719.36	Declarada	Tradicionalmente ocupada	IR1	-59.91740089	-4.273309092	FUNAI 2019	SIRGAS 2000 UTM ZONA 22 S	0	0.19	0.08	0.31	0.57	0.16	1.68	0.84	3.62	6.31	1.97	31.5038484	52.906344	0	0	0	0	0	0	0	0	0	0	0	0	0	0	6	2	4	12	21	6	11	12	14
IR130	24701	Lago Jauari	IR	124.68	337.33	813.26	Regularizada	Tradicionalmente ocupada	IR2	-61.96498663	-6.204928449	FUNAI 2019	SIRGAS 2000 UTM ZONA 22 S	0	0	0	0	0	0	0	0.23	0	0.23	1.18	8.381026874	23.6456237	0	0	0	0	0	0	0	0	0	0	0	0	0	2	1	0	1	4	3	1	5	2	4
IR131	25001	Lagoa dos Brincos	IR	18.23	93.36	252.63	Regularizada	Tradicionalmente ocupada	IR2	-60.18166422	-13.26492967	FUNAI 2019	SIRGAS 2000 UTM ZONA 22 S	0	0	0	0	0	0	0	0	0	0	0.03	15.42045405	74.92387195	0	0	0	0	0	0	0	0	0	0	0	0	0	0	0	0	0	0	0	0	5	0	0
IR132	25401	Lauro Sodré	IR	105.88	219.71	584.62	Regularizada	Tradicionalmente ocupada	IR2	-69.90800955	-4.487827314	FUNAI 2019	SIRGAS 2000 UTM ZONA 22 S	0	0	0	0	0	0	0	0	0	0	3.55	8.404287832	24.98341959	0	0	0	0	0	0	0	0	0	0	0	0	0	2	1	0	0	3	2	0	2	0	1
IR133	25901	Macarrão	IR	470.77	325.91	709.57	Regularizada	Tradicionalmente ocupada	IR2	-67.13863069	-2.920890126	FUNAI 2019	SIRGAS 2000 UTM ZONA 22 S	0	0.11	0.08	0.23	0.42	0	0	0	0	0	16.59	3.007099064	9.49688353	0	0	0	0	0	0	0	0	0	0	0	0	1	7	1	0	1	10	0	0	0	0	0
IR134	26001	Mãe Maria	IR	628.66	701.05	1532.34	Regularizada	Tradicionalmente ocupada	IR2	-48.90666642	-5.133874446	FUNAI 2019	SIRGAS 2000 UTM ZONA 22 S	0.19	0.08	0.04	0.26	0.56	0.79	0.6	0.19	1.13	2.71	15.58	474.280201	1079.535355	0	0	0	0	0	0	0	0	0	0	0	0	4	4	2	1	5	16	7	15	12	15	5
IR135	26101	Malacacheta	IR	293.24	405.39	935.59	Regularizada	Tradicionalmente ocupada	IR2	-60.4634443	2.589522742	FUNAI 2019	SIRGAS 2000 UTM ZONA 22 S	0.21	0	0.12	2.61	2.94	1.94	0.33	0.87	4.15	7.29	12.65	70.52505469	164.1605672	0	0	11.08739984	0	0	0	11.08739984	11.06353054	0	0	0	11.06353054	12	13	4	7	8	44	8	12	12	8	4
IR136	26201	Mamoadate	IR	3496.97	1641.81	3335.62	Regularizada	Tradicionalmente ocupada	IR2	-70.26561456	-10.66243431	FUNAI 2019	SIRGAS 2000 UTM ZONA 22 S	0.26	0.09	0	1.41	1.76	0	0.16	0	1.42	1.58	14.2	6.672569133	14.52376911	0	0	0	0	0	0	0	0	0	0	0	0	21	18	11	31	12	93	5	0	1	11	0
IR137	26301	Mangueira	IR	42.74	232.35	570.94	Regularizada	Tradicionalmente ocupada	IR2	-61.40594832	3.269696755	FUNAI 2019	SIRGAS 2000 UTM ZONA 22 S	0	0	0	0	0	0.07	0.11	0	0	0.18	3.75	28.32503343	63.77429339	0	0	3.81724	0	0	0	3.81724	26.76101333	0	0	0	26.76101333	0	0	0	0	0	0	0	0	3	0	1
IR138	26501	Manoa/Pium	IR	452.84	574.68	1252.7	Regularizada	Tradicionalmente ocupada	IR2	-60.0870922	2.949402547	FUNAI 2019	SIRGAS 2000 UTM ZONA 22 S	0.82	0.22	0.34	1.5	2.89	0.53	0	0.21	0.78	1.53	71.24	58.39279759	118.4591498	0	0	2.353735617	0	0	0	2.353735617	9.542979188	0	0	0	9.542979188	13	20	16	17	14	80	12	14	8	11	6
IR139	26601	Mapari	IR	1706.38	1080.27	2165.27	Regularizada	Tradicionalmente ocupada	IR2	-67.2563141	-2.14700614	FUNAI 2019	SIRGAS 2000 UTM ZONA 22 S	0	0	0	0	0	0.09	0.08	0.15	0.15	0.47	3.29	5.182562245	7.756285932	0	0	0	0	0	0	0	0	0	0	0	0	1	1	0	0	0	2	0	4	0	0	1
IR140	26701	Maraã Urubaxi	IR	1006.19	556.2	1227.45	Regularizada	Tradicionalmente ocupada	IR2	-65.50469491	-1.631804016	FUNAI 2019	SIRGAS 2000 UTM ZONA 22 S	0	0	0	0.21	0.21	0	0	0.31	0.21	0.52	0.16	0.818343881	1.393871289	0	0	0	0	0	0	0	0	0	0	0	0	0	0	0	0	0	0	0	3	0	0	2
IR141	26801	Maraitá	IR	602.73	584.31	1131.78	Regularizada	Tradicionalmente ocupada	IR2	-68.34644235	-3.216226751	FUNAI 2019	SIRGAS 2000 UTM ZONA 22 S	0	0	0	0	0	0	0.16	0	0	0.16	5.67	7.81344692	12.80875363	0	0	0	0	0	0	0	0	0	0	0	0	0	1	0	0	0	1	2	7	2	2	3
IR142	26901	Maraiwatsede	IR	1652.41	1256.82	2473.04	Regularizada	Tradicionalmente ocupada	IR2	-51.69876978	-11.74405649	FUNAI 2019	SIRGAS 2000 UTM ZONA 22 S	0.16	1.51	18.55	0.99	21.21	1.18	5.2	5.45	0.27	12.09	748.47	788.7820302	1534.758327	0	0	0	0	0	0	0	0	0	0	0	0	432	371	297	267	179	1546	63	49	21	88	61
IR143	27001	Marajai	IR	10.39	146.91	467.29	Regularizada	Tradicionalmente ocupada	IR2	-64.82822192	-3.197941526	FUNAI 2019	SIRGAS 2000 UTM ZONA 22 S	0	0	0	0	0	0.11	0	0	0	0.11	0.66	13.52572569	36.2996423	0	0	0	0	0	0	0	0	0	0	0	0	0	0	0	1	3	4	15	12	14	9	20
IR144	27101	Maranduba	IR	3.75	131.14	407.76	Regularizada	Tradicionalmente ocupada	IR2	-49.69875714	-8.87026436	FUNAI 2019	SIRGAS 2000 UTM ZONA 22 S	0	0	0	0	0	0	0	0	0	0	0.78	18.63900828	74.81166412	0	0	0	0	0	0	0	0	0	0	0	0	0	0	0	1	0	1	2	5	0	1	8
IR145	27401	Lago do Marinheiro	IR	36.66	211.57	581.74	Regularizada	Tradicionalmente ocupada	IR2	-59.99769607	-3.598799918	FUNAI 2019	SIRGAS 2000 UTM ZONA 22 S	0	0	0	0	0	0	0	0	0	0	0.89	13.2321098	45.25194645	0	0	0	0	0	0	0	0	0	0	0	0	0	0	1	0	0	1	0	1	2	3	2
IR146	27701	Massaco	IR	4365.94	1396.94	2818.47	Regularizada	Tradicionalmente ocupada	IR2	-62.58879355	-12.55475302	FUNAI 2019	SIRGAS 2000 UTM ZONA 22 S	0	0	0	0.01	0.01	0.7	1.03	0.57	3.48	5.78	20.27	153.9190166	376.5029608	0	0	0	0	0	0	0	0	0	22.96069175	0	22.96069175	117	36	58	57	103	371	63	5	28	25	48
IR147	28101	Matintin	IR	239.22	475.37	1088.27	Regularizada	Tradicionalmente ocupada	IR2	-68.46170592	-2.884292512	FUNAI 2019	SIRGAS 2000 UTM ZONA 22 S	0.08	0	0	0	0.08	0	0.11	0	0	0.11	1.46	2.452991362	5.214939003	0	0	0	0	0	0	0	0	0	0	0	0	0	0	0	0	0	0	0	0	0	0	0
IR148	28201	Mawetek	IR	1294.56	744.86	1538.56	Regularizada	Tradicionalmente ocupada	IR2	-70.27791359	-6.63027863	FUNAI 2019	SIRGAS 2000 UTM ZONA 22 S	0	0	0	0	0	0	0.62	0.3	0.31	1.22	5.39	29.29718239	81.61388777	0	0	0	0	0	0	0	0	0	0	0	0	7	3	5	5	1	21	12	14	14	15	23
IR149	28501	Médio Rio Negro I	IR	19348.3	2663.82	4536.55	Regularizada	Tradicionalmente ocupada	IR2	-67.46137321	-0.673164844	FUNAI 2019	SIRGAS 2000 UTM ZONA 22 S	0.51	0.39	0.14	1.66	2.7	0.49	0.24	0.08	0.15	0.97	7.6	4.684140757	5.406810488	0	0	0	0	0	0	0	0	0	0	0	0	10	7	23	17	7	64	1	1	0	2	3
IR150	28601	Médio Rio Negro II	IR	3399.85	1846.25	3151	Regularizada	Tradicionalmente ocupada	IR2	-66.17519886	-0.193739253	FUNAI 2019	SIRGAS 2000 UTM ZONA 22 S	0.07	0.22	0.09	0.15	0.53	0.32	0.31	0.08	0.23	0.94	1.64	0.911664458	1.261318184	0	0	0	0	0	0	0	0	0	0	0	0	0	2	1	2	1	6	1	0	0	0	0
IR151	28701	Menkragnoti	IR	49374	2354.14	4358.04	Regularizada	Tradicionalmente ocupada	IR2	-53.33280565	-8.606792994	FUNAI 2019	SIRGAS 2000 UTM ZONA 22 S	2.62	0.09	0.47	0.72	3.9	10.6	8.59	4.96	18.26	42.42	95.7	234.8271644	506.5448546	0	0	0	0	0	0	0	0	0	0	0	0	25	54	22	37	35	173	87	136	65	85	183
IR152	28802	Menkü	IR	1486.37	1299.39	2632.02	Delimitada	Tradicionalmente ocupada	IR2	-58.31513645	-12.24431997	FUNAI 2019	SIRGAS 2000 UTM ZONA 22 S	0.36	4.21	4.31	3.52	12.4	0.66	2.06	0.22	1.93	4.87	408.33	398.6500945	732.8295004	0	0	11.44484055	0	0	0	11.44484055	20.22240227	0	0	0	20.22240227	25	31	48	13	37	154	27	13	14	19	28
IR153	28901	Meria	IR	6.18	121.68	432.7	Regularizada	Tradicionalmente ocupada	IR2	-64.85391211	-3.222919714	FUNAI 2019	SIRGAS 2000 UTM ZONA 22 S	0	0	0	0	0	0.26	0.43	0.16	0.01	0.86	0.83	16.74229244	36.66116434	0	0	0	0	0	0	0	0	0	0	0	0	1	1	2	0	2	6	28	17	23	15	29
IR154	29101	Miguel/Josefa	IR	16.6	160.24	472.02	Regularizada	Tradicionalmente ocupada	IR2	-59.15133624	-3.807295547	FUNAI 2019	SIRGAS 2000 UTM ZONA 22 S	0	0.17	0	0	0.17	0.24	0.11	0.22	0.47	1.04	3.09	10.57048745	39.62721366	0	0	0	0	0	0	0	0	0	0	0	0	1	2	1	1	2	7	8	8	5	7	2
IR155	29201	Miratu	IR	148.08	337.14	834.23	Regularizada	Tradicionalmente ocupada	IR2	-65.23801353	-3.027502455	FUNAI 2019	SIRGAS 2000 UTM ZONA 22 S	0.39	0.35	0.32	0.16	1.22	1.05	0.77	1.21	0.56	3.59	7.53	37.85604133	62.75719207	0	0	0	0	0	0	0	0	0	0	0	0	19	10	11	8	14	62	58	43	25	33	73
IR156	29701	Moskow	IR	146.4	351.75	826.15	Regularizada	Tradicionalmente ocupada	IR2	-60.16691743	2.755416682	FUNAI 2019	SIRGAS 2000 UTM ZONA 22 S	0.24	0	0.62	0.76	1.62	0.08	0.1	0.1	1.4	1.68	14.01	51.93556382	104.8388722	0	0	10.85664231	0	0	0	10.85664231	24.85551384	0	0	0	24.85551384	2	9	7	4	2	24	6	10	15	6	14
IR157	29801	Munduruku	IR	24153.6	2598.28	5214.29	Regularizada	Tradicionalmente ocupada	IR2	-57.55367654	-7.435494381	FUNAI 2019	SIRGAS 2000 UTM ZONA 22 S	1.96	4.16	6.26	18.45	30.83	1.71	3.29	3.4	2.76	11.14	87.19	62.90764993	177.3661797	0	0	0	0	0	0	0	0	0	0	0	0	201	131	84	117	241	774	19	41	3	18	36
IR158	30001	Muriru	IR	56.89	236.1	631.69	Regularizada	Tradicionalmente ocupada	IR2	-60.20815039	2.5612531	FUNAI 2019	SIRGAS 2000 UTM ZONA 22 S	0	0	0	0	0	0.17	0	0.08	0	0.25	2.76	19.56825842	95.82046984	0	0	0	0	0	0	0	0	0	0	0	0	2	2	0	0	0	4	2	2	7	0	9
IR159	30101	Murutinga/Tracaja	IR	135.73	450.24	928.47	Declarada	Tradicionalmente ocupada	IR1	-59.21324718	-3.380554459	FUNAI 2019	SIRGAS 2000 UTM ZONA 22 S	0.07	0.5	0.39	0.61	1.56	0.45	1.29	0.32	1.1	3.15	14.97	76.61889961	157.4194468	0	0	0	0	0	0	0	4.734120935	0	0	0	4.734120935	3	8	2	3	15	31	9	15	21	19	13
IR160	30201	Nambikwara	IR	10237.8	2587.94	5225.49	Regularizada	Tradicionalmente ocupada	IR2	-59.45498522	-12.94603577	FUNAI 2019	SIRGAS 2000 UTM ZONA 22 S	0.14	0.15	0.07	0.15	0.51	1.05	3.55	1.3	3.08	8.97	10.1	404.9795232	849.1591019	0	0	0	1.944448054	0	0	1.944448054	0	121.7183502	0	0	121.7183502	89	71	46	100	207	513	71	83	39	78	99
IR161	30401	Natal/Felicidade	IR	3.41	126.95	413.11	Regularizada	Tradicionalmente ocupada	IR2	-59.21809253	-3.5679066	FUNAI 2019	SIRGAS 2000 UTM ZONA 22 S	0	0	0	0	0	0	0	0	0	0	0.01	8.668635208	59.21063156	0	0	0	0	0	0	0	6.354084074	0	0	0	6.354084074	0	0	0	0	0	0	5	1	1	7	2
IR162	30501	Nhamundá/Mapuera	IR	10645.9	349.09	695.15	Regularizada	Tradicionalmente ocupada	IR2	-58.11327025	-0.802245948	FUNAI 2019	SIRGAS 2000 UTM ZONA 22 S	0.95	0.27	0.37	2.1	3.69	0	0	0	0	0	21.26	0.052616656	0.131482095	0	0	0	0	0	0	0	0	0	0	0	0	28	15	27	13	25	108	0	0	1	0	0
IR163	31001	Nova Esperança do Rio Jandiatuba	IR	219.34	535.27	1207.32	Regularizada	Tradicionalmente ocupada	IR2	-68.7430708	-3.576572931	FUNAI 2019	SIRGAS 2000 UTM ZONA 22 S	0.07	0.07	0	0	0.14	0	0.19	0	0.31	0.5	0.65	6.146628699	16.17963248	0	0	0	0	0	0	0	0	0	0	0	0	0	0	0	0	0	0	5	3	1	5	4
IR164	31101	Nova Jacundá	IR	4.01	121.7	400.38	Regularizada	Dominial Indígena	IR2	-48.95272328	-4.750956142	FUNAI 2019	SIRGAS 2000 UTM ZONA 22 S	0	0	0	0	0	0.07	0	0	0.5	0.57	0.16	70.26420192	243.9014277	0	0	0	0	0	0	0	0	0	0	0	0	0	0	0	1	0	1	0	0	1	0	0
IR165	31201	Nove de Janeiro	IR	2387.51	841.28	1752.05	Regularizada	Tradicionalmente ocupada	IR2	-62.575656	-7.434025164	FUNAI 2019	SIRGAS 2000 UTM ZONA 22 S	0.1	0	0.08	0.48	0.66	0.72	1.52	1.74	2.75	6.73	3.13	55.75464182	68.07579851	0	0	0	0	0	0	0	0	0	0	0	0	4	3	1	4	4	16	12	19	26	53	15
IR166	31301	Nukini	IR	373.73	710.7	1577.59	Regularizada	Tradicionalmente ocupada	IR2	-73.47389037	-7.36350925	FUNAI 2019	SIRGAS 2000 UTM ZONA 22 S	0.21	0.21	0.17	0.99	1.58	0.41	0.43	0.34	1.27	2.44	9.05	18.93160342	40.15266291	0	0	0	0	0	0	0	0	0	0	0	0	7	5	15	2	12	41	21	15	37	11	39
IR167	31501	Ouro	IR	145.6	176.53	393.81	Regularizada	Tradicionalmente ocupada	IR2	-60.66558761	3.484412209	FUNAI 2019	SIRGAS 2000 UTM ZONA 22 S	0	0	0	0	0	0	0	0	0	0	0.17	0.875683744	4.649952678	0	0	0	0	0	0	0	0	0	0	0	0	5	3	3	8	8	27	3	0	5	2	9
IR168	31601	Pacaas Novas	IR	2982.07	1300.6	2658.01	Regularizada	Tradicionalmente ocupada	IR2	-65.10291654	-11.37067845	FUNAI 2019	SIRGAS 2000 UTM ZONA 22 S	0.07	0.24	0.7	0.44	1.45	0.9	0.57	2.5	3.83	7.8	72.35	48.66576939	128.635354	0	0	0	0	0	0	0	0	0	0	0	0	30	60	41	68	71	270	20	28	16	19	43
IR169	31901	Padre	IR	8.13	131.9	408.26	Regularizada	Tradicionalmente ocupada	IR2	-59.18238483	-3.743581034	FUNAI 2019	SIRGAS 2000 UTM ZONA 22 S	0	0.07	0	0.01	0.08	0.17	0.08	0.29	0.84	1.38	0.36	18.18715107	43.37862302	0	0	0	0	0	0	0	0	0	0	0	0	0	0	0	0	0	0	7	12	5	8	2
IR170	32201	Panará	IR	5000.68	976.23	2003.28	Regularizada	Tradicionalmente ocupada	IR2	-54.17714298	-9.363596957	FUNAI 2019	SIRGAS 2000 UTM ZONA 22 S	0.54	0.23	0.07	0.28	1.11	7.07	3.35	0.57	4.23	15.22	49.87	213.2380944	539.8511518	0	0	0	0	0	0	0	0	0	0	0	0	15	33	11	12	34	105	44	66	10	29	42
IR171	32601	Paquiçamba	IR	41.34	118.19	400.92	Regularizada	Tradicionalmente ocupada	IR2	-51.80317468	-3.477764486	FUNAI 2019	SIRGAS 2000 UTM ZONA 22 S	0.06	0.07	0.29	0.2	0.63	0.41	1.36	0.17	1.16	3.09	2.41	43.54969299	105.4982038	0	0	0	0	0	0	0	0	0	0	0	0	2	0	1	2	0	5	6	2	2	7	4
IR172	32602	Paquiçamba	IR	200.81	400.3	906.41	Declarada	Tradicionalmente ocupada	IR2	-51.76600994	-3.449367184	FUNAI 2019	SIRGAS 2000 UTM ZONA 22 S	0.18	0.58	0.58	0.74	2.08	2.32	3.68	1.9	6.92	14.83	24.55	112.3873036	235.371161	0	0	0	0	0	0	0	0	0	0	0	0	2	3	5	2	5	17	6	13	7	10	5
IR173	32801	Paracuhuba	IR	9.57	144.72	413.36	Regularizada	Tradicionalmente ocupada	IR2	-59.07276872	-3.5523214	FUNAI 2019	SIRGAS 2000 UTM ZONA 22 S	0.29	0.05	0	0.11	0.45	0	0.77	0.99	3.75	5.51	1.44	30.08356676	79.04845831	0	0	0	0	0	0	0	0	0	0	0	0	3	1	4	1	1	10	6	8	21	13	14
IR174	32901	Parakanã	IR	3505.83	1414.13	2942.01	Regularizada	Tradicionalmente ocupada	IR2	-50.12258875	-4.794456092	FUNAI 2019	SIRGAS 2000 UTM ZONA 22 S	0.42	0.14	0.12	0.02	0.7	23.75	11.82	16.32	12.93	64.82	13.58	974.1421166	2025.561941	0	0	0	0	0	2.337835113	2.337835113	0	0	0	42.44647026	42.44647026	13	9	7	9	10	48	110	71	103	70	79
IR175	33001	Paraná do Arauató	IR	60.03	257.96	664.66	Regularizada	Tradicionalmente ocupada	IR2	-58.65424236	-3.216698977	FUNAI 2019	SIRGAS 2000 UTM ZONA 22 S	0	0	0	0.07	0.07	0	0.07	0	0	0.07	6.75	4.553707968	24.00901925	0	0	0	0	0	0	0	0	0	0	0	0	4	0	0	0	0	4	0	4	1	2	3
IR176	33101	Parana do Boa Boa	IR	2654.1	643.59	1366.52	Regularizada	Tradicionalmente ocupada	IR2	-67.13119159	-1.66612936	FUNAI 2019	SIRGAS 2000 UTM ZONA 22 S	0	0.1	0	0	0.1	0.09	0	0.15	0.23	0.47	3.88	3.863198508	7.223791089	0	0	0	0	0	0	0	0	0	0	0	0	0	1	0	1	2	4	0	2	0	0	1
IR177	33201	Parana do Paricá	IR	85.65	287.05	735.15	Regularizada	Tradicionalmente ocupada	IR2	-65.8392589	-1.876695425	FUNAI 2019	SIRGAS 2000 UTM ZONA 22 S	0	0	0	0	0	0	0	0	0	0	0.11	0.955321023	2.121580517	0	0	0	0	0	0	0	0	0	0	0	0	0	0	0	0	0	0	0	0	0	0	0
IR178	33601	Parque do Aripuanã	IR	16389.1	2037.13	4120.59	Regularizada	Tradicionalmente ocupada	IR2	-59.90613142	-11.56546145	FUNAI 2019	SIRGAS 2000 UTM ZONA 22 S	0	0.08	0.17	0.28	0.53	2.68	4.32	9.11	9.85	25.96	64.95	434.0508914	953.7343038	0	0	0	0	0	4.475460052	4.475460052	0	0	0	70.52770233	70.52770233	20	29	21	23	29	122	58	83	61	98	131
IR179	33701	Parque do Tumucumaque	IR	30879	4056.57	7958.65	Regularizada	Tradicionalmente ocupada	IR2	-55.48323675	1.60873474	FUNAI 2019	SIRGAS 2000 UTM ZONA 22 S	0.15	0.07	0	0.34	0.56	0	0	0	0	0	21.08	0.558962077	1.321148306	0	0	0	0	0	0	0	0	0	0	0	0	192	354	210	263	240	1259	1	0	0	0	0
IR180	33801	Parque do Xingu	IR	26413.7	3429.96	7032.91	Regularizada	Tradicionalmente ocupada	IR2	-53.37501522	-11.96548874	FUNAI 2019	SIRGAS 2000 UTM ZONA 22 S	0.94	1.36	3.6	1.09	6.98	0.77	5.85	0.44	5.36	12.42	167.16	794.2168401	2082.866281	0	0	0	0	0	0	0	44.4435674	0	0	0	44.4435674	892	620	267	504	1337	3620	71	86	78	81	197
IR181	33901	Patauá	IR	6.28	114.03	363.43	Regularizada	Tradicionalmente ocupada	IR2	-59.29989424	-3.443435089	FUNAI 2019	SIRGAS 2000 UTM ZONA 22 S	0.01	0.08	0.08	0.09	0.27	0.58	1.06	0.5	1.31	3.45	1.24	50.93782568	146.4019839	0	0	0	0	0	0	0	0	0	0	0	0	1	0	0	0	0	1	13	14	18	8	24
IR182	34101	Paukalirajausu	IR	85.76	236.98	579.94	Delimitada	Tradicionalmente ocupada	IR2	-59.64092153	-14.76460146	FUNAI 2019	SIRGAS 2000 UTM ZONA 22 S	0	0	0	0	0	0.44	0.24	0.09	0	0.77	7.99	54.02759007	194.793256	0	4.106709861	0	0	0	0	0	0	0	0	0	0	7	4	1	0	8	20	7	17	5	13	11
IR183	34201	Paumari do Cuniua	IR	453.87	727.02	1485.11	Regularizada	Tradicionalmente ocupada	IR2	-64.90122557	-6.068637512	FUNAI 2019	SIRGAS 2000 UTM ZONA 22 S	0	0	0	0.07	0.07	0	0	0	0	0	4.01	3.519581787	4.718873675	0	0	0	0	0	0	0	0	0	0	0	0	0	0	0	1	0	1	0	0	0	0	1
IR184	34302	Paumari do Lago Manissuã	IR	242.9	428.57	947.34	Regularizada	Tradicionalmente ocupada	IR2	-64.59177143	-5.810135168	FUNAI 2019	SIRGAS 2000 UTM ZONA 22 S	0	0	0.15	0	0.15	0	0	0	0	0	0.84	1.830619309	3.592648395	0	0	0	0	0	0	0	0	0	0	0	0	0	0	0	0	0	0	0	0	0	0	1
IR185	34402	Paumari do Lago Marahã	IR	1261.31	1049.74	2018.67	Regularizada	Tradicionalmente ocupada	IR2	-65.23779485	-7.62134471	FUNAI 2019	SIRGAS 2000 UTM ZONA 22 S	0.16	0.1	0.39	0.29	0.94	0.46	0.07	0.06	0	0.59	7.45	5.222147626	9.789386547	0	0	0	0	0	0	0	0	0	0	0	0	4	4	2	2	1	13	0	4	2	0	0
IR186	34501	Paumari do Lago Paricá	IR	167.15	303.34	706.39	Regularizada	Tradicionalmente ocupada	IR2	-64.71291397	-5.937935139	FUNAI 2019	SIRGAS 2000 UTM ZONA 22 S	0	0	0	0	0	0	0	0	0	0	3.29	1.724665809	2.136553478	0	0	0	0	0	0	0	0	0	0	0	0	1	5	0	0	0	6	0	0	0	0	1
IR187	34601	Paumari do Rio Ituxi	IR	80.27	296.97	739.29	Regularizada	Tradicionalmente ocupada	IR2	-64.97926185	-7.369815433	FUNAI 2019	SIRGAS 2000 UTM ZONA 22 S	0	0	0.03	0	0.03	0	0	0.12	0	0.12	0.45	3.214939498	20.60266791	0	0	0	0	0	0	0	0	0	0	0	0	3	3	1	0	1	8	9	0	1	0	0
IR188	34701	Peneri/Tacaquiri	IR	2052.11	957.76	1994.45	Regularizada	Tradicionalmente ocupada	IR2	-67.08978342	-8.142567556	FUNAI 2019	SIRGAS 2000 UTM ZONA 22 S	0.23	8.68	0.27	0	9.19	1.83	3.4	3.72	2.01	10.96	15.47	17.52840528	58.02224626	0	0	0	0	0	0	0	0	0	0	0	0	13	4	36	23	5	81	18	14	30	12	25
IR189	34801	Pequizal	IR	101.91	259.74	681.83	Regularizada	Tradicionalmente ocupada	IR2	-59.85736798	-14.25752271	FUNAI 2019	SIRGAS 2000 UTM ZONA 22 S	0.14	0	0	0	0.14	1.16	0.14	0	0	1.3	1.94	143.8042466	417.4416602	0	0	0	0	0	0	0	0	0	0	0	0	1	1	0	0	10	12	4	4	5	6	8
IR190	35301	Pimentel Barbosa	IR	3273.69	1529.74	3117.93	Regularizada	Tradicionalmente ocupada	IR2	-51.63033105	-13.43432172	FUNAI 2019	SIRGAS 2000 UTM ZONA 22 S	0.18	0	0	0	0.18	0.12	0	0	0	0.12	90.22	594.3839979	1183.939408	0	0	0	0.474738002	0	0	0.474738002	0	46.61689949	0	0	46.61689949	475	457	234	487	264	1917	99	43	24	81	38
IR191	35401	Pinatuba	IR	304.97	566.93	1252.9	Regularizada	Tradicionalmente ocupada	IR2	-60.75393636	-5.664225678	FUNAI 2019	SIRGAS 2000 UTM ZONA 22 S	0.07	0	0.08	0	0.15	0.24	0	0.07	0	0.3	3.49	15.05598542	26.46563342	0	0	0	0	0	0	0	0	0	0	0	0	5	4	1	2	11	23	12	9	6	4	16
IR192	35701	Pirahã	IR	3599.22	351.52	877.37	Regularizada	Tradicionalmente ocupada	IR2	-62.09131573	-7.127667899	FUNAI 2019	SIRGAS 2000 UTM ZONA 22 S	0.31	0.25	0.53	0.62	1.71	0.08	0.37	0.33	1.8	2.58	22.23	10.01423699	16.99411782	0	0	0	0	0	0	0	0	0	0	0	0	25	28	12	20	13	98	5	3	9	9	17
IR193	36101	Pirineus de Souza	IR	290.99	287.92	652.82	Regularizada	Tradicionalmente ocupada	IR2	-59.92834868	-12.74037639	FUNAI 2019	SIRGAS 2000 UTM ZONA 22 S	0.35	0.01	0	0	0.36	0.88	0.29	0.38	0	1.56	10.57	73.33804348	220.3510804	0	0	0	0	0	0	0	0	0	0	0	0	7	18	9	8	57	99	4	9	8	6	21
IR194	36301	Pium	IR	45.2	178.13	480.59	Regularizada	Tradicionalmente ocupada	IR2	-61.10510095	3.403031184	FUNAI 2019	SIRGAS 2000 UTM ZONA 22 S	0	0	0	0	0	0.12	0	0.19	0	0.31	1.21	10.72868009	32.68757998	0	0	0	0	8.593910217	0	8.593910217	1.802520074	0	12.93095788	0	14.73347796	0	0	0	0	0	0	4	4	3	0	5
IR195	36401	Ponta da Serra	IR	163.2	251.93	526.8	Regularizada	Tradicionalmente ocupada	IR2	-48.95272328	-4.750956142	FUNAI 2019	SIRGAS 2000 UTM ZONA 22 S	0	0	0	0	0	0	0	0	0	0	0.6	0.087684973	2.005711873	0	0	0	0	0	0	0	0	13.65138684	0	0	13.65138684	0	2	0	0	5	7	10	5	0	4	4
IR196	36501	Ponte de Pedra	IR	171.51	395.91	931.74	Declarada	Tradicionalmente ocupada	IR1	-57.35268614	-13.56725457	FUNAI 2019	SIRGAS 2000 UTM ZONA 22 S	0	0	0	0	0	0	0.28	0	0	0.28	6.93	155.1306643	412.9994408	0	0	0	0	0	0	0	0	0	0	0	0	1	13	0	0	1	15	5	6	2	4	22
IR197	36801	Porto Praia	IR	50.66	239.94	643.86	Regularizada	Tradicionalmente ocupada	IR2	-65.12730148	-2.884497419	FUNAI 2019	SIRGAS 2000 UTM ZONA 22 S	0	0	0	0	0	0	0	0	0	0	0.3	1.741532628	27.48102754	0	0	0	0	0	0	0	0	0	0	0	0	0	0	0	0	0	0	0	0	1	0	0
IR198	37201	Poyanawa	IR	284.54	613.78	1394.58	Regularizada	Tradicionalmente ocupada	IR2	-73.07792382	-7.566434756	FUNAI 2019	SIRGAS 2000 UTM ZONA 22 S	0	0	0	0	0	1.2	0.2	1.32	4.37	7.09	12.13	78.38505159	204.4088007	0	0	0	0	0	0	0	0	3.623339891	0	1.64320004	5.266539931	8	6	0	3	6	23	36	17	37	18	26
IR199	37301	Praia do Índio	IR	0.32	92.23	342.23	Encaminhada RI	Reserva Indígena	IR1	-56.02756575	-4.282193491	FUNAI 2019	SIRGAS 2000 UTM ZONA 22 S	0	0	0	0	0	0.07	0	0	0	0.07	0.15	26.30344315	127.3381317	0	0	0	0	0	0	0	0	7.12172699	0	7.141614079	14.26334107	0	0	0	0	0	0	0	2	1	3	3
IR200	37401	Praia do Mangue	IR	0.33	94.03	345.81	Encaminhada RI	Reserva Indígena	IR1	-55.97381983	-4.255848183	FUNAI 2019	SIRGAS 2000 UTM ZONA 22 S	0	0	0	0	0	0	0	0	0.06	0.06	0.12	24.14896857	122.3397093	0	0	0	0	0	0	0	0	8.129606474	0	0	8.129606474	0	0	0	0	0	0	3	3	3	2	4
IR201	37701	Raimundão	IR	44.05	220.36	601.78	Regularizada	Tradicionalmente ocupada	IR2	-61.31590173	2.884555643	FUNAI 2019	SIRGAS 2000 UTM ZONA 22 S	0.08	0	0	0.13	0.21	0.47	0.11	0	1.75	2.33	7.02	63.94106714	170.2746192	0	0	4.37208122	0	0	0	4.37208122	23.98226488	0	0	0	23.98226488	4	1	2	6	1	14	9	2	20	3	5
IR202	38001	Recreio/São Félix	IR	2.44	95.91	337.84	Regularizada	Tradicionalmente ocupada	IR2	-59.19908439	-3.545366423	FUNAI 2019	SIRGAS 2000 UTM ZONA 22 S	0	0	0	0	0	0	0.16	0	0	0.16	1.04	9.074104004	49.09931082	0	0	1.633777659	0	0	0	1.633777659	5.779214084	0	0	0	5.779214084	0	0	0	1	0	1	6	2	8	10	6
IR203	38201	Rio Apaporis	IR	1186.81	557.59	1197.42	Regularizada	Tradicionalmente ocupada	IR2	-69.25522819	-1.167731702	FUNAI 2019	SIRGAS 2000 UTM ZONA 22 S	0.17	0.1	0	0	0.28	0	0	0	0	0	0.14	0.18188119	0.376384292	0	0	0	0	0	0	0	0	0	0	0	0	0	0	0	0	0	0	0	0	0	0	0
IR204	38501	Rio Biá	IR	12916.3	3514.68	6943.59	Regularizada	Tradicionalmente ocupada	IR2	-67.73983113	-4.830157239	FUNAI 2019	SIRGAS 2000 UTM ZONA 22 S	0.15	0.65	0.4	0.16	1.36	0	0.15	0	0.33	0.48	4.92	1.644433474	2.673826412	0	0	0	0	0	0	0	0	0	0	0	0	10	18	1	4	6	39	3	5	0	2	0
IR205	38601	Rio Branco	IR	2457.56	801.42	1704.39	Regularizada	Tradicionalmente ocupada	IR2	-62.64292837	-12.1538627	FUNAI 2019	SIRGAS 2000 UTM ZONA 22 S	0.63	0.18	0.07	0.69	1.58	7.16	1.74	2.43	6.86	18.2	46.42	447.6088468	979.6418024	0	0	0	0	0	0	0	0	0	0	0	0	31	34	23	27	87	202	68	53	40	32	17
IR206	38902	Kuruáya	IR	1671.4	790	1695.92	Regularizada	Tradicionalmente ocupada	IR2	-54.57470819	-5.746192968	FUNAI 2019	SIRGAS 2000 UTM ZONA 22 S	0.12	0	0	0	0.12	0	0	0	0	0	1.43	0.114303854	2.946484228	0	0	0	0	0	0	0	0	0	0	0	0	2	1	1	2	1	7	0	0	0	0	0
IR207	39301	Rio Formoso	IR	203.66	471.41	1085.14	Regularizada	Tradicionalmente ocupada	IR2	-58.08671264	-14.52197253	FUNAI 2019	SIRGAS 2000 UTM ZONA 22 S	0	0	0.15	0	0.15	0	0	0	0.25	0.25	9.43	119.0135562	297.4781152	0	0	0	0	0	0	0	0	0	0	0	0	6	0	7	7	19	39	20	0	0	2	37
IR208	39402	Rio Gregório	IR	2130.73	1187.23	2457.4	Declarada	Tradicionalmente ocupada	IR1	-71.78367406	-8.368322782	FUNAI 2019	SIRGAS 2000 UTM ZONA 22 S	0	0	0.24	0.8	1.04	0.09	0	0.08	0.23	0.4	6.15	1.631556723	3.698893358	0	0	0	0	0	0	0	0	0	0	0	0	12	9	8	11	23	63	3	1	3	2	7
IR209	39501	Rio Guaporé	IR	1225.16	951.52	1975.96	Regularizada	Tradicionalmente ocupada	IR2	-64.71817187	-11.95313466	FUNAI 2019	SIRGAS 2000 UTM ZONA 22 S	0	0	0.36	0	0.36	1.55	0.79	3.15	3.93	9.41	21.89	21.54532871	73.41978486	0	0	0	0	0	0	0	0	0	0	0	0	18	5	7	14	15	59	7	8	11	23	32
IR210	39601	Rio Jumas	IR	97.02	288.59	728.59	Regularizada	Tradicionalmente ocupada	IR2	-59.88583838	-3.842986048	FUNAI 2019	SIRGAS 2000 UTM ZONA 22 S	0	0.25	0	0	0.25	0	0	0	0	0	15.2	6.557124059	15.54575858	0	0	0	0	0	0	0	0	0	0	0	0	4	0	1	1	0	6	0	2	1	1	1
IR211	39701	Rio Manicoré	IR	199.82	355.38	777.95	Regularizada	Tradicionalmente ocupada	IR2	-61.52580569	-6.187312558	FUNAI 2019	SIRGAS 2000 UTM ZONA 22 S	0	0	0	0	0	0.1	0	0.09	0.08	0.27	2.18	2.842915125	6.497872687	0	0	0	0	0	0	0	0	0	0	0	0	2	0	0	1	2	5	0	0	0	5	3
IR212	39801	Rio Mequens	IR	1111.85	789.33	1721.95	Regularizada	Tradicionalmente ocupada	IR2	-61.74503484	-12.63300554	FUNAI 2019	SIRGAS 2000 UTM ZONA 22 S	0	0.45	0.04	0	0.49	0.81	0.91	1.94	1.73	5.39	9.99	379.7153568	811.0422836	0	0	0	0	0	0	0	0	0	8.120559692	0	8.120559692	2	4	2	1	6	15	10	7	10	9	10
IR213	40001	Rio Negro Ocaia	IR	2483.13	46.09	421.62	Declarada	Tradicionalmente ocupada	IR2	-64.62810761	-11.08430768	FUNAI 2019	SIRGAS 2000 UTM ZONA 22 S	0	0.12	0.51	0	0.63	0	0	0	0	0	6.06	0.06395623	0.504187981	0	0	0	0	0	0	0	0	0	0	0	0	15	17	8	10	14	64	0	1	1	0	0
IR214	40002	Rio Negro Ocaia	IR	1109.18	932.56	1882.51	Regularizada	Tradicionalmente ocupada	IR2	-64.65680011	-11.08673922	FUNAI 2019	SIRGAS 2000 UTM ZONA 22 S	0	0.12	0.58	0	0.7	0	0	0	0	0	9.71	1.333060135	3.458055954	0	0	0	0	0	0	0	0	0	0	0	0	25	21	13	14	25	98	0	5	1	0	3
IR215	40101	Rio Omerê	IR	269.3	450.54	1040.92	Homologada	Tradicionalmente ocupada	IR2	-61.10401447	-12.81395597	FUNAI 2019	SIRGAS 2000 UTM ZONA 22 S	0	0	0	0.01	0.01	0	0.02	0	0.36	0.38	15.53	316.4442215	736.625773	0	0	0	0	0	0	0	0	0	20.18580055	0	20.18580055	1	2	0	0	0	3	4	9	5	8	5
IR216	40201	Rio Paru DEste	IR	11980.6	2421.67	4822.21	Regularizada	Tradicionalmente ocupada	IR2	-54.52914157	0.625643109	FUNAI 2019	SIRGAS 2000 UTM ZONA 22 S	0	0.07	0.1	0.53	0.7	0	0	0	0	0	5.28	0.39185031	1.236777741	0	0	0	0	0	0	0	0	0	0	0	0	2	4	2	2	1	11	1	0	0	0	0
IR217	40301	Rio Pindaré	IR	156.41	478.37	1075.11	Regularizada	Tradicionalmente ocupada	IR2	-45.51430698	-3.625806429	FUNAI 2019	SIRGAS 2000 UTM ZONA 22 S	0	0	0	0	0	0	0	0	0	0	53.13	374.990741	818.0483325	0	0	0	8.289420128	0	0	8.289420128	9.270099998	15.34825894	15.87309015	0	40.49144909	6	11	1	2	3	23	18	22	11	5	22
IR218	40401	Rio Téa	IR	4387.74	1258.21	2562.38	Regularizada	Tradicionalmente ocupada	IR2	-66.09060626	-0.603245611	FUNAI 2019	SIRGAS 2000 UTM ZONA 22 S	0.07	0.07	0.08	0.1	0.32	0	0.06	0	0	0.06	3.67	1.818613857	4.072793731	0	0	0	0	0	0	0	0	0	0	0	0	6	1	3	0	4	14	0	0	1	0	0
IR219	40501	Rio Urubu	IR	280.79	563.7	1248.96	Regularizada	Tradicionalmente ocupada	IR2	-58.93697685	-3.112121479	FUNAI 2019	SIRGAS 2000 UTM ZONA 22 S	0	0	0.17	0.24	0.41	1.67	0.88	0.3	2.17	5.03	23.99	95.04251237	177.6209645	0	0	0	0	0	0	0	0	0	0	0	0	4	6	3	4	12	29	13	15	18	16	29
IR220	40701	Roosevelt	IR	2358.83	610.78	1253.82	Regularizada	Tradicionalmente ocupada	IR2	-60.58235147	-11.10746347	FUNAI 2019	SIRGAS 2000 UTM ZONA 22 S	0.15	0.37	0.41	0.84	1.77	0.66	0.99	1.89	1.35	4.89	36.32	321.0723302	604.4919173	0	0	0	0	0	0	0	0	0	3.558400035	0	3.558400035	30	24	18	19	44	135	14	16	10	10	20
IR221	40801	Sagarana	IR	192.52	325.93	796.17	Regularizada	Tradicionalmente ocupada	IR2	-64.95647974	-11.91762396	FUNAI 2019	SIRGAS 2000 UTM ZONA 22 S	0	0	0.24	0.01	0.25	4.78	1.18	5.59	6.55	18.1	24.19	44.94325451	83.68618052	0	0	0	0	0	0	0	0	0	0	0	0	12	5	15	22	20	74	5	10	19	45	31
IR222	40901	Sai-Cinza	IR	1267.25	466.81	983.43	Regularizada	Tradicionalmente ocupada	IR2	-57.97643698	-6.450212833	FUNAI 2019	SIRGAS 2000 UTM ZONA 22 S	0.23	0.11	0.44	0.16	0.95	3.43	2.4	0.86	0.04	6.73	10.92	65.45086406	163.837309	0	0	0	0	0	0	0	0	0	0	21.91578054	21.91578054	22	19	10	15	25	91	31	30	13	41	17
IR223	41201	Santa Inez	IR	312	436.03	839.12	Regularizada	Tradicionalmente ocupada	IR2	-61.36495945	4.170176013	FUNAI 2019	SIRGAS 2000 UTM ZONA 22 S	0	0	0	0.01	0.01	0.24	0.07	0	1.04	1.36	2.91	19.2989309	22.88756441	0	0	0	0	0	0	0	0	0	0	0	0	1	0	7	1	2	11	7	3	2	3	6
IR224	41501	São Francisco do Canimari	IR	16.1	97.69	222.88	Regularizada	Tradicionalmente ocupada	IR2	-68.33884994	-3.408863281	FUNAI 2019	SIRGAS 2000 UTM ZONA 22 S	0	0.14	0	0	0.14	0	0.16	0	0	0.16	0.32	0.495814531	1.899722361	0	0	0	0	0	0	0	0	0	0	0	0	0	0	0	0	1	1	2	7	1	2	3
IR225	41701	São Leopoldo	IR	806.7	547.9	1169.53	Regularizada	Tradicionalmente ocupada	IR2	-69.74388601	-4.558886244	FUNAI 2019	SIRGAS 2000 UTM ZONA 22 S	0	0.08	0	0	0.08	0	0	0	0	0	3.33	2.1832572	4.307625114	0	0	0	0	0	0	0	0	0	0	0	0	1	4	1	1	0	7	0	0	0	1	2
IR226	41801	São Pedro	IR	6.28	127.38	429.16	Regularizada	Tradicionalmente ocupada	IR2	-59.2417105	-3.732965399	FUNAI 2019	SIRGAS 2000 UTM ZONA 22 S	0	0	0	0	0	0.26	0.52	0.34	1.05	2.17	0.63	14.23775288	52.91354652	0	0	0	0	0	0	0	0	0	0	0	0	0	0	2	0	0	2	3	9	5	5	2
IR227	41901	São Pedro do Sepatini	IR	294.77	568.9	1269.1	Regularizada	Tradicionalmente ocupada	IR2	-65.79855206	-7.886316052	FUNAI 2019	SIRGAS 2000 UTM ZONA 22 S	0	0	0	0	0	0.08	0	0	0	0.08	0.77	0.60513537	1.750097006	0	0	0	0	0	0	0	0	0	0	0	0	0	0	0	0	0	0	3	0	1	1	2
IR228	42001	São Sebastião	IR	654.68	566.91	1178.42	Regularizada	Tradicionalmente ocupada	IR2	-67.5863562	-2.692420138	FUNAI 2019	SIRGAS 2000 UTM ZONA 22 S	0	0	0.1	0.19	0.29	0	0.01	0	0	0.01	0.99	2.658755889	5.172794043	0	0	0	0	0	0	0	0	0	0	0	0	0	0	0	1	1	2	3	1	0	1	1
IR229	42101	Sararé	IR	688.65	633.28	1438.22	Regularizada	Tradicionalmente ocupada	IR2	-59.4943622	-14.8050092	FUNAI 2019	SIRGAS 2000 UTM ZONA 22 S	0	0	0	0	0	0.54	0.41	0	0.01	0.96	9.19	313.5829251	674.2740404	0	3.144072677	0	1.316949964	0	0	1.316949964	0	29.68225026	0	0	29.68225026	16	17	9	20	56	118	5	11	3	15	33
IR230	42301	Sepoti	IR	2599.6	715.15	1604.48	Regularizada	Tradicionalmente ocupada	IR2	-61.63833413	-7.080082937	FUNAI 2019	SIRGAS 2000 UTM ZONA 22 S	0	0	0	0	0	1.72	4.2	5.41	2.55	13.89	2.47	19.24138046	49.81595859	0	0	0	0	0	0	0	0	0	0	0	0	0	1	3	0	6	10	9	18	14	32	33
IR231	42401	Serra da Moça	IR	117.02	311.94	711.42	Regularizada	Tradicionalmente ocupada	IR2	-60.68226065	3.253567402	FUNAI 2019	SIRGAS 2000 UTM ZONA 22 S	0.07	0	0	0	0.07	0	0	0	0	0	2.29	10.30389321	28.9831111	0	0	0	0	0	0	0	0	0	0	0	0	2	3	1	1	7	14	7	5	4	17	17
IR232	42601	Serra Morena	IR	1505.05	484.61	1070.39	Regularizada	Tradicionalmente ocupada	IR2	-59.35159711	-11.00988048	FUNAI 2019	SIRGAS 2000 UTM ZONA 22 S	0	0	0	0.09	0.09	2.09	2.45	3.84	5.05	13.43	4.55	197.6078149	410.2433354	0	0	0	0	0	0	0	0	0	0	0	0	7	14	2	1	7	31	19	41	17	12	15
IR233	42801	Seruini/Mariene	IR	1562.57	379.05	900.44	Regularizada	Tradicionalmente ocupada	IR2	-66.84382877	-8.170869126	FUNAI 2019	SIRGAS 2000 UTM ZONA 22 S	0.09	0	0	0	0.09	0	0.08	0.04	0	0.12	1.93	1.166594511	8.89670561	0	0	0	0	0	0	0	0	0	0	0	0	1	2	4	2	0	9	2	0	1	1	3
IR234	43001	Sete de Setembro	IR	2565.94	864.1	1781.96	Regularizada	Tradicionalmente ocupada	IR2	-61.19180858	-10.95895885	FUNAI 2019	SIRGAS 2000 UTM ZONA 22 S	1.75	4.46	3.77	4.06	14.05	0.47	0.92	0.98	2.19	4.56	83.14	642.1680102	1295.192859	0	0	0	0	0	0	0	0	0	7.880617951	0	7.880617951	59	55	47	34	45	240	30	25	37	7	24
IR235	43101	Setemã	IR	504.73	595.91	1314.13	Regularizada	Tradicionalmente ocupada	IR2	-60.07306912	-4.98735741	FUNAI 2019	SIRGAS 2000 UTM ZONA 22 S	0	0	0	0	0	0.41	0.3	0.08	0.62	1.4	1.53	11.71389153	28.93509571	0	0	0	0	0	0	0	0	0	0	0	0	1	2	0	1	1	5	6	8	1	11	13
IR236	43201	Sororó	IR	261.16	338.26	868.82	Regularizada	Tradicionalmente ocupada	IR2	-48.68756516	-5.938967803	FUNAI 2019	SIRGAS 2000 UTM ZONA 22 S	0	0.08	0.17	0.41	0.67	0.22	0.25	0.27	0.24	0.98	12.8	271.8425039	736.257834	0	0	0	9.491780519	0	0	9.491780519	0	13.05456042	0	2.205559969	15.26012039	3	5	1	0	0	9	4	5	5	0	7
IR237	43301	Sucuba	IR	61.85	308.65	765.59	Regularizada	Tradicionalmente ocupada	IR2	-61.15415686	2.968276679	FUNAI 2019	SIRGAS 2000 UTM ZONA 22 S	0	0	0	0.21	0.21	0.18	0	0.13	0.1	0.41	1.48	14.46758463	47.49270224	0	0	5.153934866	0	0	0	5.153934866	33.87978946	0	0	0	33.87978946	2	0	1	1	2	6	7	8	7	4	5
IR238	43501	Tabalascada	IR	133.63	197.19	527.53	Regularizada	Tradicionalmente ocupada	IR2	-60.57158199	2.683841896	FUNAI 2019	SIRGAS 2000 UTM ZONA 22 S	0	0	0.07	0.7	0.77	0.17	0	0	0	0.17	8.1	24.57422778	62.71354794	0	0	14.94721404	5.815090179	0	0	20.76230422	10.39052786	7.647001147	0	0	18.03752901	8	5	0	3	2	18	3	2	7	6	1
IR239	43601	Tabocal	IR	9.29	123.16	359.89	Regularizada	Tradicionalmente ocupada	IR2	-60.40470871	-3.730105355	FUNAI 2019	SIRGAS 2000 UTM ZONA 22 S	0	0	0	0	0	0.28	0.07	0	0.65	0.99	0.29	10.00553574	38.89184004	0	0	0	0	0	0	0	2.70449996	0	0	0	2.70449996	0	0	0	0	0	0	3	2	4	0	7
IR240	43801	Taihantesu	IR	53.71	166.02	438.15	Regularizada	Tradicionalmente ocupada	IR2	-59.5446103	-14.11021486	FUNAI 2019	SIRGAS 2000 UTM ZONA 22 S	0	0	0	0	0	0.22	0	0.16	0.17	0.55	0.33	17.44387581	42.25348056	0	0	0	0	0	0	0	0	0	0	0	0	0	1	0	1	2	4	11	6	2	0	9
IR241	44601	Tembé	IR	10.68	148.41	452.92	Regularizada	Tradicionalmente ocupada	IR2	-48.27423332	-2.685119148	FUNAI 2019	SIRGAS 2000 UTM ZONA 22 S	0	0	0.04	0.14	0.18	0.18	0	0	0.09	0.28	2.05	26.58659306	85.51522895	0	0	0	0	0	0	0	0	0	0	0	0	1	1	1	0	0	3	1	0	0	3	1
IR242	44701	Tenharim do Igarapé Preto	IR	883.84	832.47	1777.28	Regularizada	Tradicionalmente ocupada	IR2	-61.18087488	-8.494141717	FUNAI 2019	SIRGAS 2000 UTM ZONA 22 S	0.28	0	0.46	0.13	0.87	0	0	0	0	0	7.62	0.548913698	8.642394386	0	0	0	0	0	0	0	0	0	0	0	0	3	9	0	0	14	26	0	5	1	1	7
IR243	44801	Tenharim Marmelos	IR	5161.11	1558.84	3086.54	Regularizada	Tradicionalmente ocupada	IR2	-61.93893358	-8.30526526	FUNAI 2019	SIRGAS 2000 UTM ZONA 22 S	0	0	0.15	0.15	0.31	6.14	7.89	13.21	11.19	38.43	20.31	121.2744638	313.1583825	0	0	0	0	0	0	0	0	0	0	0	0	14	19	21	54	38	146	44	77	99	80	91
IR244	44901	Terena Gleba Iriri	IR	304.26	284.88	629.92	Regularizada	Reserva Indígena	IR2	-53.81344947	-9.700180824	FUNAI 2019	SIRGAS 2000 UTM ZONA 22 S	0.44	0.06	0.08	0.14	0.73	0.47	0.67	0	1.49	2.64	10.9	53.31613061	154.1812845	0	0	0	0	0	0	0	0	0	0	0	0	4	25	1	82	4	116	1	54	2	87	1
IR245	45103	Itixi Mitari	IR	1898.78	1419.91	2869.57	Regularizada	Tradicionalmente ocupada	IR2	-62.62436218	-4.699572196	FUNAI 2019	SIRGAS 2000 UTM ZONA 22 S	0	0	0	0	0	0	0	0	0	0	3.56	4.452512138	10.0969	0	0	0	0	0	0	0	0	0	0	0	0	3	1	0	0	1	5	0	0	0	0	0
IR246	45301	Tikúna de Feijoal	IR	460.8	417.84	867.2	Regularizada	Tradicionalmente ocupada	IR2	-69.44000468	-4.339405533	FUNAI 2019	SIRGAS 2000 UTM ZONA 22 S	0.24	0.16	0	0.08	0.47	0	0	0	0	0	6.88	5.936051848	10.86094878	0	0	0	0	0	0	0	0	0	0	0	0	1	1	0	3	0	5	0	0	0	0	0
IR247	45901	Torá	IR	569.56	609.68	1299.03	Regularizada	Tradicionalmente ocupada	IR2	-61.65610248	-6.313810186	FUNAI 2019	SIRGAS 2000 UTM ZONA 22 S	0	0	0.07	0	0.07	0	0	0.28	0	0.28	2.67	8.053284742	19.82794706	0	0	0	0	0	0	0	0	0	0	0	0	1	2	1	0	0	4	1	1	0	2	4
IR248	46101	Trincheira	IR	17.77	198.14	549.81	Regularizada	Tradicionalmente ocupada	IR2	-59.26393913	-3.715241749	FUNAI 2019	SIRGAS 2000 UTM ZONA 22 S	0	0	0.1	0.12	0.22	0.32	1.13	0.72	2.51	4.67	1.44	20.60112116	83.28557642	0	0	0	0	0	0	0	0	0	0	0	0	4	0	0	2	0	6	3	4	7	17	4
IR249	46201	Trincheira Bacaja	IR	16517.9	1642.17	3327.01	Regularizada	Tradicionalmente ocupada	IR2	-51.4925614	-4.673391414	FUNAI 2019	SIRGAS 2000 UTM ZONA 22 S	1.11	2.08	12.46	34.43	50.08	29.21	34.15	24.3	64.24	151.9	81.35	519.1484581	1120.339793	0	0	0	0	0	0	0	0	0	0	0	0	14	35	27	124	106	306	111	167	83	135	167
IR250	46301	Trocará	IR	216.27	445.93	1045.33	Regularizada	Tradicionalmente ocupada	IR2	-49.71476443	-3.578934885	FUNAI 2019	SIRGAS 2000 UTM ZONA 22 S	0.03	0.05	0	0	0.08	0.69	1.15	3.21	1.32	6.36	4.18	191.8328283	504.7002244	0	0	0	0.875366986	0	0	0.875366986	0	5.142320156	0	0	5.142320156	1	4	1	0	0	6	15	25	22	12	14
IR251	46302	Trocará - Doação	IR	0.14	58.81	270.6	Regularizada	Dominial Indígena	IR2	-49.82531214	-3.647459403	FUNAI 2019	SIRGAS 2000 UTM ZONA 22 S	0	0	0	0	0	0.34	0.58	1.49	0.78	3.19	0	33.29653296	148.660741	0	0	0	0	0	0	0	0	0	0	0	0	0	0	0	0	0	0	8	9	8	6	7
IR252	46401	Trombetas/Mapuera	IR	40402.3	3289.48	6530.88	Regularizada	Tradicionalmente ocupada	IR2	-58.61201964	-0.09103332	FUNAI 2019	SIRGAS 2000 UTM ZONA 22 S	0.75	0.55	0.33	0.81	2.44	3.36	2.95	2.61	2.24	11.16	18.12	39.35872991	110.2293204	0	0.01372198	0	22.51910019	0	0	22.51910019	0	5.198160172	0	0	5.198160172	11	21	3	3	2	40	36	24	21	6	5
IR253	46501	Truaru	IR	57.8	205.57	552.68	Regularizada	Tradicionalmente ocupada	IR2	-60.97298387	3.233996493	FUNAI 2019	SIRGAS 2000 UTM ZONA 22 S	0	0	0	0.07	0.07	0	0	0	0	0	1.87	7.544574147	34.40023802	0	0	0.322081832	0	0	0	0.322081832	15.86218283	0	3.250869989	0	19.11305282	0	1	0	0	3	4	2	3	1	0	3
IR254	46701	Tubarão Latunde	IR	1191.34	915.92	1965.89	Regularizada	Tradicionalmente ocupada	IR2	-60.63035463	-12.63197008	FUNAI 2019	SIRGAS 2000 UTM ZONA 22 S	0.08	0	0.09	0.42	0.59	3.33	0.73	1.68	4.69	10.43	43.09	353.596811	815.2846801	0	0	0	0	0	0	0	0	0	11.07349968	0	11.07349968	10	2	3	25	18	58	25	19	18	33	26
IR255	46801	Tikuna de Santo Antonio	IR	11.92	151.14	455.75	Regularizada	Tradicionalmente ocupada	IR2	-69.99492019	-4.399014548	FUNAI 2019	SIRGAS 2000 UTM ZONA 22 S	0	0.06	0	0.14	0.2	0	0.02	0.08	0	0.11	5.22	19.84544186	31.85171559	0	0	0	0	0	0	0	0	0	0	0	0	1	0	0	0	0	1	6	2	1	2	0
IR256	46901	Tukuna Porto Espiritual	IR	33.07	143.33	321.68	Regularizada	Tradicionalmente ocupada	IR2	-69.82593888	-4.467940654	FUNAI 2019	SIRGAS 2000 UTM ZONA 22 S	0	0	0	0.15	0.15	0.07	0.08	0	0	0.15	1.04	2.973572121	7.682264417	0	0	0	0	0	0	0	0	0	0	0	0	2	0	1	0	1	4	2	0	1	0	1
IR257	47001	Tukuna Umariaçu	IR	54.19	218.25	533.98	Regularizada	Tradicionalmente ocupada	IR2	-69.88155612	-4.266287642	FUNAI 2019	SIRGAS 2000 UTM ZONA 22 S	0.18	0	0	0.07	0.25	0.23	0.15	0	0.12	0.5	6.2	15.49498912	28.69992629	0	0	0	0	0	0	0	0	0	0	0	0	3	0	0	0	0	3	5	13	3	6	14
IR258	47101	Tumiã	IR	1336.64	925.5	1858.61	Regularizada	Tradicionalmente ocupada	IR2	-66.58481131	-8.010053348	FUNAI 2019	SIRGAS 2000 UTM ZONA 22 S	0.09	0.07	0.07	0.08	0.31	0.68	0	0.64	1.33	2.65	0.58	2.230345868	10.25561393	0	0	0	0	0	0	0	0	0	0	0	0	2	2	0	0	0	4	1	3	3	3	8
IR259	47201	Tupã-Supé	IR	91.15	311.63	777.93	Regularizada	Tradicionalmente ocupada	IR2	-65.01906321	-3.14148076	FUNAI 2019	SIRGAS 2000 UTM ZONA 22 S	0	0	0	0	0	0.66	0.42	1.27	0.32	2.67	0.12	16.90911799	38.79570179	0	0	0	0	0	0	0	0	0	0	0	0	2	2	2	1	2	9	24	23	26	16	36
IR260	47301	Turé/Mariquita	IR	1.49	103.34	369.8	Regularizada	Tradicionalmente ocupada	IR2	-48.33791053	-2.293055992	FUNAI 2019	SIRGAS 2000 UTM ZONA 22 S	0	0	0	0.12	0.12	0	0.06	0.14	0.5	0.71	0.52	22.0315002	92.20515581	0	0	0	0	0	0	0	0	0	0	0	0	0	0	1	0	1	2	8	12	2	3	18
IR261	47401	Turé/Mariquita II	IR	5.94	126.65	411.53	Encaminhada RI	Reserva Indígena	IR1	-48.35184661	-2.285381821	FUNAI 2019	SIRGAS 2000 UTM ZONA 22 S	0	0	0	0	0	0	0.14	0.32	0.63	1.09	1.26	22.1798115	95.27740486	0	0	0	0	0	0	0	0	0	0	0	0	0	0	0	0	0	0	9	12	4	2	21
IR262	47601	Uaçá	IR	4697.66	1313.35	2771.39	Regularizada	Tradicionalmente ocupada	IR2	-51.50102877	3.541054303	FUNAI 2019	SIRGAS 2000 UTM ZONA 22 S	0.5	0.98	0.78	3.77	6.03	0	0.45	1.19	2.3	3.94	28.9	19.00689334	34.76415951	0	0	0	40.53479958	0	0	40.53479958	0	58.17570066	0	0	58.17570066	245	164	155	158	70	792	39	13	17	21	8
IR263	47701	Uati-Paraná	IR	1403.14	723.1	1433.72	Regularizada	Tradicionalmente ocupada	IR2	-67.36295224	-2.400910721	FUNAI 2019	SIRGAS 2000 UTM ZONA 22 S	0	2.99	0	0.16	3.15	0	4.52	0	0	4.52	14	8.163219065	12.17135712	0	0	0	0	0	0	0	0	0	0	0	0	0	3	0	1	0	4	0	1	0	0	5
IR264	48001	Umutina	IR	278.77	494.2	1121.79	Regularizada	Tradicionalmente ocupada	IR2	-57.05579437	-15.00598053	FUNAI 2019	SIRGAS 2000 UTM ZONA 22 S	0	0	0	0.44	0.44	0	0	0.34	0	0.35	27.04	247.0090726	638.6871246	0	0	0	0	0	0	0	0	0	0	0	0	6	8	1	7	10	32	6	6	5	4	10
IR265	48101	Uneiuxi	IR	5949.76	1466.8	3051.43	Declarada	Tradicionalmente ocupada	IR2	-66.76426276	-1.329424898	FUNAI 2019	SIRGAS 2000 UTM ZONA 22 S	0	0	0	0	0	0	0	0	0	0	1.7	0.598388888	0.731420035	0	0	0	0	0	0	0	0	0	0	0	0	0	0	0	0	0	0	0	0	0	1	0
IR266	48102	Uneiuxi	IR	4333.08	1915	3922.21	Regularizada	Tradicionalmente ocupada	IR2	-66.74642573	-1.388863065	FUNAI 2019	SIRGAS 2000 UTM ZONA 22 S	0	0	0	0	0	0	0	0	0	0	3.21	1.539866132	4.472046886	0	0	0	0	0	0	0	0	0	0	0	0	1	0	0	0	0	1	0	0	0	1	0
IR267	48201	Uru-Eu-Wau-Wau	IR	19555.3	3936.62	7718.66	Regularizada	Tradicionalmente ocupada	IR2	-63.49690955	-11.1643851	FUNAI 2019	SIRGAS 2000 UTM ZONA 22 S	5.64	6.85	9.69	11.35	33.52	11.53	9.45	15.47	16.75	53.19	226.75	1801.485096	3694.046978	0	0	0	0.594155014	0	0	0.594155014	0	41.80925941	18.5947094	0	60.40396881	157	96	60	61	77	451	133	123	138	155	151
IR268	48301	Urubu Branco	IR	1674.64	958	2055.13	Regularizada	Tradicionalmente ocupada	IR2	-51.250626	-10.70791285	FUNAI 2019	SIRGAS 2000 UTM ZONA 22 S	1.32	1.29	0.9	0.11	3.62	0.28	0.68	0.13	0	1.09	268.72	277.7447203	654.442603	0	0	0	0	0	0	0	0	0	0	0	0	157	187	15	416	84	859	69	67	32	89	94
IR269	48401	Urucu/Juruá	IR	128.41	329.09	812.22	Regularizada	Tradicionalmente ocupada	IR2	-45.91910008	-5.373923498	FUNAI 2019	SIRGAS 2000 UTM ZONA 22 S	0.07	0.08	0	0	0.15	0	0.31	0	1.25	1.56	12.94	170.245237	401.2223809	0	0	0	0	0	0	0	0	0	15.80262995	0	15.80262995	33	107	8	27	10	185	7	62	5	15	6
IR270	48601	Vale do Guaporé	IR	2468.84	2541.91	4954.04	Regularizada	Tradicionalmente ocupada	IR2	-59.94995496	-13.7442166	FUNAI 2019	SIRGAS 2000 UTM ZONA 22 S	0.21	0.01	0.14	0.1	0.46	4.59	3.39	3.4	3.04	14.42	44.88	1159.476909	2275.669155	0	0	0	25.74292088	19.88441944	0	45.62734032	0	40.7949996	12.59484389	0	53.38984349	28	36	15	33	122	234	74	90	58	61	146
IR271	48701	Vale do Javari	IR	97013.5	8587.35	16652.2	Regularizada	Tradicionalmente ocupada	IR2	-71.40227377	-5.858651897	FUNAI 2019	SIRGAS 2000 UTM ZONA 22 S	0.96	1	0.78	3.12	5.85	1.98	1	3.16	3.97	10.12	64.55	53.67653658	173.675546	0	0	0	0	0	0	0	0	0	0	0	0	13	12	21	25	14	85	19	15	40	23	29
IR272	49301	Vui-Uata-In	IR	1334.38	1012.86	2075.78	Regularizada	Tradicionalmente ocupada	IR2	-68.395728	-3.55173829	FUNAI 2019	SIRGAS 2000 UTM ZONA 22 S	0.07	0.16	0.29	0	0.52	0.18	0.23	0.15	0.27	0.83	4.44	7.748794988	9.968913121	0	0	0	0	0	0	0	0	0	0	0	0	4	2	1	1	3	11	7	11	2	1	7
IR273	49401	Waiãpi	IR	6047.15	2267.36	4541.28	Regularizada	Tradicionalmente ocupada	IR2	-52.90557621	1.169118477	FUNAI 2019	SIRGAS 2000 UTM ZONA 22 S	0	0	0.26	1.07	1.33	0.14	0	0.24	0.39	0.76	10.61	4.979291964	9.68420939	0	0	0	0	0	40.63604802	40.63604802	0	0	0	8.577840209	8.577840209	26	13	13	9	20	81	3	11	9	12	3
IR274	49501	Waimiri-Atroari	IR	26633.1	3467.5	7255.28	Regularizada	Tradicionalmente ocupada	IR2	-60.63802144	-0.813784138	FUNAI 2019	SIRGAS 2000 UTM ZONA 22 S	0.29	0.73	0.31	1.07	2.4	0.61	0.95	1.48	0.4	3.45	36.39	35.53764082	110.4032979	0	0.553673922	0	161.0271578	0	0	161.0271578	6.197619915	19.17006395	0	0	25.36768387	12	17	13	9	6	57	5	6	8	7	3
IR275	49601	WaiWái	IR	4136.82	1367.71	2760.83	Regularizada	Tradicionalmente ocupada	IR2	-59.64334163	1.393162016	FUNAI 2019	SIRGAS 2000 UTM ZONA 22 S	0.23	0.14	0	0.39	0.76	4.89	1.52	0.69	8.06	15.17	16.62	72.24202218	182.5068904	0	0	0	0	0	0	0	0	0	0	0	0	15	4	0	6	7	32	29	10	12	19	38
IR276	49801	Wawi	IR	1501.01	497.92	982.28	Regularizada	Tradicionalmente ocupada	IR2	-53.05468014	-11.74023252	FUNAI 2019	SIRGAS 2000 UTM ZONA 22 S	0.08	0.14	0	0	0.22	0	0.01	0	0	0.01	13.72	66.20505784	160.9697719	0	0	0	0	0	0	0	0	0	0	0	0	31	49	3	43	53	179	5	2	1	2	5
IR277	50101	Xambioá	IR	33.39	209.36	575.28	Regularizada	Tradicionalmente ocupada	IR2	-49.16455143	-7.133454569	FUNAI 2019	SIRGAS 2000 UTM ZONA 22 S	0	0	0	0	0	0.21	0.59	0.93	0	1.73	4.37	104.8035776	339.792704	0	0	0	0	0	0	0	0	0	0	0	0	0	0	0	0	0	0	11	10	6	9	3
IR278	50501	Xikrin do Rio Catete	IR	4356.93	1568.41	3202.79	Regularizada	Tradicionalmente ocupada	IR2	-50.81147702	-6.349724311	FUNAI 2019	SIRGAS 2000 UTM ZONA 22 S	0.98	0.22	0.49	0.47	2.16	3.64	1.43	3.76	4.86	13.69	105.3	566.2577942	1224.944651	0	1.091957569	0	0	0	0	0	17.71256971	0	0	0	17.71256971	63	109	26	22	62	282	29	94	23	37	43
IR279	50601	Xipaya	IR	1791.4	805.36	1735.28	Regularizada	Tradicionalmente ocupada	IR2	-54.67428856	-5.424632449	FUNAI 2019	SIRGAS 2000 UTM ZONA 22 S	0.06	0	0	0	0.06	0	0	0	0	0	1.85	1.17315596	2.955276658	0	0	0	0	0	0	0	0	0	0	0	0	0	1	0	0	3	4	0	0	0	0	0
IR280	50901	Yanomami	IR	100303	15192.1	28919.2	Regularizada	Tradicionalmente ocupada	IR2	-63.60035969	2.104308484	FUNAI 2019	SIRGAS 2000 UTM ZONA 22 S	7.6	1.74	4.98	31.42	45.74	8.81	4.21	0.19	13.11	26.32	342.08	193.7980821	477.6459986	0	0	0	13.84752369	0	0	13.84752369	0	5.380849838	0	0	5.380849838	208	35	64	318	50	675	84	9	33	167	2
IR281	51001	Zoe	IR	6729.89	2264.94	4549.57	Regularizada	Tradicionalmente ocupada	IR2	-55.78442528	-0.148124285	FUNAI 2019	SIRGAS 2000 UTM ZONA 22 S	0.47	0.06	0	0	0.53	0	0	0	0	0	3.04	0.258070746	0.715878377	0	0	0	0	0	0	0	0	0	0	0	0	1	0	0	0	1	2	0	0	0	0	0
IR282	51101	Zoró	IR	3646.43	913.7	1898.57	Regularizada	Tradicionalmente ocupada	IR2	-60.83036735	-10.5984953	FUNAI 2019	SIRGAS 2000 UTM ZONA 22 S	2.11	0.09	38.99	3.02	44.21	0.19	0.12	0.65	0.79	1.75	157.88	266.0928738	535.9457546	0	0	0	0	0	0	0	0	0	2.073230028	0	2.073230028	129	86	91	82	92	480	4	4	8	1	9
IR283	51201	Zuruahã	IR	2558.17	671.42	1375.17	Regularizada	Tradicionalmente ocupada	IR2	-66.39368933	-6.911530695	FUNAI 2019	SIRGAS 2000 UTM ZONA 22 S	0.46	0.24	0.19	0.89	1.78	0	0	0	0	0	1.39	0.047319305	0.069653624	0	0	0	0	0	0	0	0	0	0	0	0	3	2	2	8	6	21	0	0	0	0	0
IR284	51301	Riozinho do Alto Envira	IR	2950.67	1123.42	2276.79	Homologada	Tradicionalmente ocupada	IR2	-71.20625002	-9.723909596	FUNAI 2019	SIRGAS 2000 UTM ZONA 22 S	0.16	0	0.12	0.09	0.37	0	0	0	0	0	1.39	1.669628609	4.2171715	0	0	0	0	0	0	0	0	0	0	0	0	1	5	0	2	3	11	1	0	0	1	5
IR285	51501	Sapotal	IR	14.06	32.07	102.77	Regularizada	Tradicionalmente ocupada	IR2	-69.52022534	-4.252846454	FUNAI 2019	SIRGAS 2000 UTM ZONA 22 S	0	0	0	0	0	0	0	0	0	0	0.71	0.72762863	4.388819366	0	0	0	0	0	0	0	0	0	0	0	0	0	0	0	0	0	0	0	0	0	0	0
IR286	51601	Anaro	IR	311.6	230.26	487.86	Regularizada	Tradicionalmente ocupada	IR2	-60.96569089	3.908256003	FUNAI 2019	SIRGAS 2000 UTM ZONA 22 S	0	0	0	0	0	0	0	0	0	0	3.48	1.110082693	1.077176729	0	0	11.40265012	0	0	0	11.40265012	0.260811009	32.82482958	0	0	33.08564059	1	3	9	4	9	26	0	6	20	7	2
IR287	51801	Arara do Rio Amônia	IR	237.41	364.12	861.96	Declarada	Tradicionalmente ocupada	IR1	-72.87517193	-9.083190994	FUNAI 2019	SIRGAS 2000 UTM ZONA 22 S	0	0	0	0	0	0.17	0	0.63	1.72	2.51	8.97	19.22495133	52.56153077	0	0	0	0	0	0	0	0	0	0	0	0	5	2	8	5	10	30	11	6	16	15	13
IR288	52201	Barro Alto	IR	21.11	137.63	411.64	Regularizada	Tradicionalmente ocupada	IR2	-67.67923828	-2.767017386	FUNAI 2019	SIRGAS 2000 UTM ZONA 22 S	0	0.08	0	0	0.08	0	0	0	0	0	0.18	1.854283506	3.378694336	0	0	0	0	0	0	0	0	0	0	0	0	0	1	0	0	1	2	0	1	0	0	0
IR289	52401	Batelão	IR	1184.44	1045.67	2145.77	Declarada	Tradicionalmente ocupada	IR1	-56.61026414	-11.12940638	FUNAI 2019	SIRGAS 2000 UTM ZONA 22 S	0	0	0	0.07	0.07	0.2	0.32	0.87	0.14	1.52	172.41	281.6124281	730.3842219	0	0	0	0	0	0	0	0	0	0	0	0	9	1	9	9	12	40	15	37	20	17	12
IR290	52601	Apurinã do Igarapé Mucuim	IR	783.57	547.78	1103.77	Regularizada	Tradicionalmente ocupada	IR2	-66.02382103	-7.563204648	FUNAI 2019	SIRGAS 2000 UTM ZONA 22 S	0	0	0	0	0	0	0	0	0	0	1.33	1.734204869	4.021338921	0	0	0	0	0	0	0	0	0	0	0	0	0	0	0	0	0	0	1	0	0	0	0
IR291	52701	Lago do Correio	IR	146.2	367.95	883.46	Regularizada	Tradicionalmente ocupada	IR2	-69.05560854	-2.949285934	FUNAI 2019	SIRGAS 2000 UTM ZONA 22 S	0	0	0	0.16	0.16	0	0.23	0	0.08	0.31	0.37	1.717913149	7.963294039	0	0	0	0	0	0	0	0	0	0	0	0	0	0	0	0	0	0	0	0	0	0	0
IR292	52801	Guanabara	IR	174.21	310.01	876.38	Declarada	Tradicionalmente ocupada	IR1	-69.88045886	-4.56481945	FUNAI 2019	SIRGAS 2000 UTM ZONA 22 S	0	0	0	0	0	0.07	0	0	0	0.07	2.19	6.071879003	16.82273341	0	0	0	0	0	0	0	0	0	0	0	0	0	5	2	4	1	12	2	0	1	0	2
IR293	53201	Ponciano	IR	44.17	159.41	471.39	Declarada	Tradicionalmente ocupada	IR1	-59.45464632	-3.512780509	FUNAI 2019	SIRGAS 2000 UTM ZONA 22 S	0.01	0.25	0	0.13	0.4	1.15	1.07	1.15	2.02	5.39	3.3	26.67554887	103.7492277	0	0	0	0	0	0	0	12.5241003	0	0	0	12.5241003	1	1	2	2	2	8	9	7	16	9	20
IR294	53401	Prosperidade	IR	60.58	144.56	272.26	Regularizada	Tradicionalmente ocupada	IR2	-67.48193456	-2.672779095	FUNAI 2019	SIRGAS 2000 UTM ZONA 22 S	0	0	0	0	0	0	0	0	0	0	0.05	0.271537838	1.366467787	0	0	0	0	0	0	0	0	0	0	0	0	0	0	0	0	0	0	0	0	0	0	1
IR295	53501	Riozinho	IR	3961.19	1836.32	3658.95	Declarada	Tradicionalmente ocupada	IR1	-67.00640333	-3.551318697	FUNAI 2019	SIRGAS 2000 UTM ZONA 22 S	0.07	0.19	0	0	0.27	0	0.1	0	0	0.1	4.12	7.116310874	10.22586824	0	0	0	0	0	0	0	0	0	0	0	0	0	0	0	1	0	1	2	2	2	2	0
IR296	53601	Santa Cruz da Nova Aliança	IR	65.07	305.01	711.02	Regularizada	Tradicionalmente ocupada	IR2	-67.7044777	-2.781764444	FUNAI 2019	SIRGAS 2000 UTM ZONA 22 S	0	0	0	0	0	0	0	0	0	0	0.59	1.916912504	7.768768293	0	0	0	0	0	0	0	0	0	0	0	0	2	0	0	1	0	3	0	0	0	1	0
IR297	53901	Sururuá	IR	401.91	316.62	645.5	Declarada	Tradicionalmente ocupada	IR1	-69.55385276	-4.480916363	FUNAI 2019	SIRGAS 2000 UTM ZONA 22 S	0.18	0.1	0	0.08	0.35	0	0	0	0	0	1.25	1.624480051	2.40384905	0	0	0	0	0	0	0	0	0	0	0	0	1	0	1	2	1	5	6	4	1	1	2
IR298	54101	Vista Alegre	IR	135.31	343.14	850.75	Delimitada	Tradicionalmente ocupada	IR2	-60.48179401	-3.715580818	FUNAI 2019	SIRGAS 2000 UTM ZONA 22 S	0.17	0	0	0.3	0.47	0.39	0.07	0.2	0.65	1.3	7.99	52.13113563	135.3233302	0	0	0	0	0	0	0	0	0	0	0	0	3	1	0	3	0	7	21	4	37	1	10
IR299	55101	Maró	IR	426.05	607.63	1343.96	Delimitada	Tradicionalmente ocupada	IR2	-55.80908791	-2.77513295	FUNAI 2019	SIRGAS 2000 UTM ZONA 22 S	0	0	0	0	0	0	0.07	0	0.21	0.28	14.29	40.55069127	70.73598689	0	0	0	0	0	0	0	0	0	0	0	0	1	1	3	1	0	6	12	8	12	4	8
IR300	55201	Pequizal do Naruvôtu	IR	278.79	328.9	735.66	Regularizada	Tradicionalmente ocupada	IR2	-52.83869693	-12.92652281	FUNAI 2019	SIRGAS 2000 UTM ZONA 22 S	0	0	0	0	0	0	0.11	0	0	0.11	41.33	159.1608371	330.1570687	0	0	0	0	0	0	0	0	0	0	0	0	22	49	3	12	19	105	18	15	5	13	11
IR301	56701	Sawré Muybu (Pimental)	IR	1798.7	1153.39	2361.52	Delimitada	Tradicionalmente ocupada	IR2	-56.58186922	-4.952469627	FUNAI 2019	SIRGAS 2000 UTM ZONA 22 S	0.68	0.42	0.26	1.06	2.41	0.33	0.26	1.09	0.17	1.85	5.64	3.538301925	14.62437605	0	0	0	0	0	0	0	0	0	0	9.140680313	9.140680313	5	13	3	2	6	29	2	5	0	1	0
IR302	56801	Las Casas	IR	213.45	389.24	926.65	Regularizada	Tradicionalmente ocupada	IR2	-49.90705514	-7.869484687	FUNAI 2019	SIRGAS 2000 UTM ZONA 22 S	0	0	0	0	0	0.25	0.07	0.2	0	0.51	79.03	289.6213576	668.9035844	0	0	0	0	0	0	0	0	0	0	0	0	8	26	7	19	12	72	5	38	12	10	23
IR303	57101	Porto Limoeiro	IR	55.18	291.7	738.24	Regularizada	Tradicionalmente ocupada	IR2	-68.93862602	-3.062203855	FUNAI 2019	SIRGAS 2000 UTM ZONA 22 S	0	0	0	0	0	0	0.15	0	0	0.15	0.03	5.789938335	9.703297624	0	0	0	0	0	0	0	0	0	0	0	0	0	0	0	0	0	0	4	1	0	1	1
IR304	58001	Munduruku-Taquara	IR	254.19	518.13	1156.69	Declarada	Tradicionalmente ocupada	IR1	-55.03972154	-3.243005335	FUNAI 2019	SIRGAS 2000 UTM ZONA 22 S	0	0	0	0	0	0.82	0.27	0.12	0.33	1.54	2.77	74.2038218	157.7087123	0	0	0	4.98476702	0	0	4.98476702	0	18.91794935	0	0	18.91794935	0	1	3	1	1	6	14	22	13	22	9
IR305	58201	São Domingos do Jacapari e Estação	IR	1463.28	605.51	1214.01	Regularizada	Tradicionalmente ocupada	IR2	-67.37099904	-2.816676301	FUNAI 2019	SIRGAS 2000 UTM ZONA 22 S	0.09	6.03	0	0	6.12	0	0	0	0	0	46.62	5.573496402	9.395318952	0	0	0	0	0	0	0	0	0	0	0	0	0	1	3	4	4	12	3	6	1	3	6
IR306	58401	São Marcos - RR	IR	6699.55	2502.34	4955.65	Regularizada	Tradicionalmente ocupada	IR2	-60.8168623	3.893325073	FUNAI 2019	SIRGAS 2000 UTM ZONA 22 S	0.15	0.33	0	1.43	1.9	0	0	0	0.85	0.85	209.22	98.09285229	163.1867241	0	0	94.7956759	67.76591817	0	0	162.5615941	37.5431122	8.347043872	0	0	45.89015608	79	127	106	136	183	631	19	48	28	29	42
IR307	58502	Boa Vista - AM	IR	3.44	145.35	446.01	Regularizada	Tradicionalmente ocupada	IR2	-59.37439964	-3.226054755	FUNAI 2019	SIRGAS 2000 UTM ZONA 22 S	0	0	0	0	0	0.52	0.28	0.1	0	0.9	0.03	3.826320722	33.7857408	0	0	0	0	0	0	0	0	0	0	0	0	0	0	0	0	0	0	2	3	5	0	0
IR308	58801	Barreirinha	IR	23.72	199.58	550.42	Regularizada	Tradicionalmente ocupada	IR2	-48.41563245	-3.288568905	FUNAI 2019	SIRGAS 2000 UTM ZONA 22 S	0	0	0	0	0	0	0	0	0.16	0.16	2.24	43.18408679	85.11010873	0	0	0	0	0	0	0	0	0	0	0	0	0	1	1	1	2	5	2	1	1	2	1
IR309	58901	Sarauá	IR	186.2	448.5	1027.68	Regularizada	Tradicionalmente ocupada	IR2	-48.03173099	-3.07573546	FUNAI 2019	SIRGAS 2000 UTM ZONA 22 S	1.27	1.57	2.07	1.24	6.14	0.4	1.46	1.71	0.37	3.95	53.11	98.68462172	295.1063729	0	0	0	0	0	0	0	0	0	0	0	0	30	44	7	8	16	105	18	24	4	2	13
IR310	59001	Portal do Encantado	IR	438.7	567.65	1248.67	Declarada	Tradicionalmente ocupada	IR1	-59.47884153	-16.1520181	FUNAI 2019	SIRGAS 2000 UTM ZONA 22 S	0	0.14	0.09	4.11	4.34	0	0.19	0.77	0.51	1.48	54.77	195.7356316	406.2462021	0	0	0	0	0	0	0	0	0	0	0	0	3	9	9	77	13	111	18	7	10	55	9
IR311	59401	Cobra Grande	IR	89.44	328.69	800.79	Delimitada	Tradicionalmente ocupada	IR2	-55.16304711	-2.30861059	FUNAI 2019	SIRGAS 2000 UTM ZONA 22 S	0	0	0.06	0	0.06	0	0	0.08	0	0.08	22.46	37.39041707	77.0459048	0	0	9.560130119	0	0	0	9.560130119	7.073484222	0	0	0	7.073484222	5	10	1	2	5	23	1	15	8	15	6
IR312	59601	Cué Cué/ Marabitanas	IR	8740.33	874.89	1777.98	Declarada	Tradicionalmente ocupada	IR1	-66.91428068	0.601140921	FUNAI 2019	SIRGAS 2000 UTM ZONA 22 S	0.34	0	0.15	0.51	1	0.14	0.07	0	0.29	0.5	55.11	1.285876402	2.096782379	0	0	0	0	0	0	0	0	0	0	0	0	1	1	8	7	7	24	1	0	2	1	0
IR313	60001	Arara da Volta Grande do Xingu	IR	255.25	400.12	891.04	Regularizada	Tradicionalmente ocupada	IR2	-51.67708404	-3.600922276	FUNAI 2019	SIRGAS 2000 UTM ZONA 22 S	0.09	0.04	0.12	0.53	0.78	18.13	12.66	3.07	18.5	52.37	7.79	82.65213711	215.0273568	0	0	0	0	0	0	0	0	0	0	0	0	0	4	2	0	4	10	26	53	22	36	39
IR314	61401	Kawahiva do Rio Pardo	IR	4198.09	1620.36	3347.24	Declarada	Tradicionalmente ocupada	IR1	-59.94945963	-8.988994175	FUNAI 2019	SIRGAS 2000 UTM ZONA 22 S	0	0.01	0.01	0.23	0.25	3.6	1.74	11.75	9.93	27.02	17.37	49.41686223	138.2201954	0	0	0	0	0	0	0	0	0	0	0	0	1	4	3	6	1	15	23	28	43	79	66
IR315	62001	Juruna do Km 17	IR	23.5	284.13	880.82	Encaminhada RI	Reserva Indígena	IR1	-52.14216599	-2.82442734	FUNAI 2019	SIRGAS 2000 UTM ZONA 22 S	0	0	0	0	0	0.29	0.53	0.3	1.85	2.97	1.21	124.8041543	415.3798527	0	0	0.54881601	0	0	0	0.54881601	11.78029329	0	0	0	11.78029329	0	0	0	0	0	0	9	3	5	5	3
IR316	62501	Bragança-Marituba	IR	135.66	381.09	893.53	Declarada	Tradicionalmente ocupada	IR1	-55.02069099	-3.049225516	FUNAI 2019	SIRGAS 2000 UTM ZONA 22 S	0	0	0	0	0	0.3	0.44	0.51	1.14	2.39	2.95	58.73208389	140.8905969	0	0	0	7.372912139	0	0	7.372912139	0	10.91379505	0	0	10.91379505	0	1	0	1	0	2	19	12	14	11	14
IR317	62901	Tenharim Marmelos (Gleba B)	IR	4920.48	430.6	986.99	Regularizada	Tradicionalmente ocupada	IR2	-61.88094637	-7.309640029	FUNAI 2019	SIRGAS 2000 UTM ZONA 22 S	0	0.71	0	0.15	0.85	18.05	12.3	6.02	2.82	39.19	12.11	96.11129589	204.6787912	0	0	0	0	0	0	0	0	0	0	0	0	3	1	13	6	15	38	80	59	63	63	53
IR318	63901	Tuwa Apekuokawera	IR	117.64	288.23	729.24	Delimitada	Tradicionalmente ocupada	IR2	-48.80537253	-5.927176774	FUNAI 2019	SIRGAS 2000 UTM ZONA 22 S	0	0	0	0.13	0.13	0.27	0.19	0.35	0	0.81	104.98	265.7253447	667.9133061	0	0	0	0	0	0	0	0	0	0	0	0	2	0	0	0	4	6	5	2	0	0	9
IR319	65401	Maracaxi	IR	7.2	138.11	432.23	Declarada	Tradicionalmente ocupada	IR1	-47.96908952	-2.348395209	FUNAI 2019	SIRGAS 2000 UTM ZONA 22 S	0	0.01	0	0	0.01	0.46	0.32	0.56	0.17	1.5	1.08	53.69009241	174.3502665	0	0	0	0	0	0	0	0	0	0	0	0	0	1	0	1	1	3	14	22	0	10	8
IR320	65901	Jacareúba/Katauixi (restrição uso)	IR	6424.75	1987.64	3889.69	Em Estudo	Interditada	IR1	-64.4264458	-8.336892075	FUNAI 2019	SIRGAS 2000 UTM ZONA 22 S	0.37	0.09	0.19	0.18	0.83	4.28	4.82	8.14	7.2	24.45	14.87	152.0155226	386.7149544	0	0	0	0	0	0	0	0	0	0	0	0	9	2	13	7	7	38	71	60	71	59	71
IR321	66301	Tanaru ( restrição de uso )	IR	83.22	319.35	790.02	Em Estudo	Interditada	IR1	-61.37326641	-12.64663755	FUNAI 2019	SIRGAS 2000 UTM ZONA 22 S	0	0	0	0	0	0	0	0	1.78	1.78	3.86	214.6158799	522.8065218	0	0	0	0	8.745380402	0	8.745380402	0	0	11.53219986	0	11.53219986	0	0	0	0	0	0	4	0	4	3	3
IR322	66901	Piripkura ( restrição de uso )	IR	2495.76	1315.31	2694.02	Em Estudo	Interditada	IR1	-61.00335853	-9.667990212	FUNAI 2019	SIRGAS 2000 UTM ZONA 22 S	0.06	0	0.97	0.86	1.89	4.92	1.03	7.18	7.64	20.76	42.42	89.23986196	170.2277525	0	0	0	0	0	0	0	0	0	0	0	0	17	18	15	30	27	107	43	44	38	71	60
IR323	67401	Jurubaxi-téa	IR	12844.3	2413.38	4676.4	Declarada	Tradicionalmente ocupada	IR1	-65.22589276	-0.953887829	FUNAI 2019	SIRGAS 2000 UTM ZONA 22 S	0.07	0	0.09	0.22	0.39	0	0.15	0	0.18	0.32	17.22	17.58702324	29.38909542	0	0	0	0	0	0	0	0	0	0	0	0	19	3	2	1	4	29	10	0	0	1	2
IR324	67601	Igarapé Taboca do Alto Tarauacá	IR	3.27	69.12	217.83	Em Estudo	Interditada	IR1	-71.89394685	-9.440972565	FUNAI 2019	SIRGAS 2000 UTM ZONA 22 S	0	0	0	0	0	0	0	0.09	0.09	0.18	0.01	1.277757001	2.91359959	0	0	0	0	0	0	0	0	0	0	0	0	0	0	0	0	0	0	0	0	3	0	2
IR325	68101	Kaxuyana-Tunayana	IR	22105.1	4230.92	7719.32	Declarada	Tradicionalmente ocupada	IR1	-57.28256763	-0.394290118	FUNAI 2019	SIRGAS 2000 UTM ZONA 22 S	0.86	1.01	0.72	1.17	3.76	0.16	0.04	0.23	0.04	0.46	12.93	4.005778993	5.295446151	0	0	0	149.3494794	0	0	149.3494794	0	32.79683948	0	0	32.79683948	10	9	9	7	20	55	0	0	3	1	3
IR326	68301	Apiaká do Pontal e Isolados	IR	9969.95	1847.56	3624.94	Delimitada	Tradicionalmente ocupada	IR2	-58.1006711	-8.384054645	FUNAI 2019	SIRGAS 2000 UTM ZONA 22 S	0	0	0	0	0	0	0.02	2.26	3.64	5.92	48.27	39.60617735	97.11895307	0	0.000896308	0	0	0	0	0	0	0	0	0	0	7	7	4	0	3	21	1	10	7	8	6
IR327	69001	Sissaíma	IR	89.58	251.95	702.94	Declarada	Tradicionalmente ocupada	IR1	-59.43714656	-3.418537759	FUNAI 2019	SIRGAS 2000 UTM ZONA 22 S	0.25	1.29	0.39	1.08	3.01	1.52	1.14	1.59	2.63	6.87	20.68	93.38578001	202.5326527	0	0	0	0	0	0	0	0	0	0	0	0	3	13	8	11	3	38	22	44	26	25	30
IR328	72601	Ituna/Itatá (restrição de uso)	IR	1424.57	317.5	668.87	Em Estudo	Interditada	IR1	-51.9882828	-4.087034963	FUNAI 2019	SIRGAS 2000 UTM ZONA 22 S	2.31	13.42	15.61	119.6	150.94	1.56	4.06	3.97	26.22	35.82	144.28	42.09774538	110.4427423	0	0	0	0	0	0	0	0	0	0	0	0	5	59	123	169	106	462	10	25	26	30	67
IR329	73708	Pirititi	IR	411.25	461.05	973.49	Em Estudo	Interditada	IR1	-60.45346637	0.052314123	FUNAI 2019	SIRGAS 2000 UTM ZONA 22 S	0.11	1.42	0.94	0.64	3.11	0.04	2.04	0.51	2.95	5.54	3.05	17.19910449	66.92751457	0	0	0	0	0	0	0	0	0	0	0	0	0	1	0	1	3	5	10	4	2	16	12
IR330	73745	Uty-Xunaty	IR	9.16	85.74	243.93	Encaminhada RI	Reserva Indígena	IR1	-60.01474592	-12.4056485	FUNAI 2019	SIRGAS 2000 UTM ZONA 22 S	0	0	0	0	0	0.14	0	0.08	0.92	1.15	0.32	7.844472518	55.30607057	0	0	0	0	0	0	0	0	0	0	0	0	0	0	0	0	2	2	12	1	0	10	12
UC01	47	Estação Ecológica da Terra do Meio	UC	33779.4	4609.56	8932.3	Proteção Integral	Federal	SPA	-53.64675265	-5.732494327	MMA 2019	SIRGAS 2000 UTM ZONA 22 S	8.55	11.47	12.6	32.91	65.53	29.8	23.74	52.16	72.59	178.29	281.35	341.8070101	718.1607328	0	0	0	0	0	0	0	0	0	0	0	0	51	267	76	225	315	934	65	449	129	351	601
UC02	49	Parque Nacional de Anavilhanas	UC	3604.94	1557.62	3080.51	Proteção Integral	Federal	SPA	-60.7889823	-2.495924137	MMA 2019	SIRGAS 2000 UTM ZONA 22 S	0	0	0	0	0	0.43	0.32	0.07	0.8	1.62	2.27	19.08604038	36.05171898	0	0	0	0	0	0	0	6.860835984	0	0	0	6.860835984	0	0	0	0	0	0	23	10	9	8	12
UC03	56	Estação Ecológica de Jutaí-Solimões	UC	3150.61	1390.91	2747.82	Proteção Integral	Federal	SPA	-67.58514262	-3.151591366	MMA 2019	SIRGAS 2000 UTM ZONA 22 S	0	0	0	0	0	0.09	0	0	0	0.09	5.29	6.269679067	26.66787088	0	0	0	0	0	0	0	0	0	0	0	0	0	1	0	0	0	1	1	0	0	1	2
UC04	57	Estação Ecológica de Maracá	UC	1071.51	1040.23	2171.05	Proteção Integral	Federal	SPA	-61.69508235	3.368458406	MMA 2019	SIRGAS 2000 UTM ZONA 22 S	0	0	0	0	0	0.57	0.11	0	0.05	0.73	8.31	59.45477981	119.9478172	0	0	0	0	0	0	0	33.24109507	0	0	0	33.24109507	0	0	1	0	0	1	2	3	5	8	5
UC05	58	Estação Ecológica de Maracá Jipioca	UC	587.15	692.98	1502.41	Proteção Integral	Federal	SPA	-50.39556605	2.004095076	MMA 2019	SIRGAS 2000 UTM ZONA 22 S	0	0	0	0	0	0	0	0	0	0	1.95	0.231575446	4.022335104	0	0	0	0	0	0	0	0	0	0	0	0	0	0	0	0	0	0	0	0	0	0	0
UC06	60	Estação Ecológica de Niquiá	UC	2944.01	1093.29	2040.96	Proteção Integral	Federal	SPA	-61.50359631	1.260843495	MMA 2019	SIRGAS 2000 UTM ZONA 22 S	0	0	0	0	0	0	0	0	0	0	2.57	4.120253062	6.753946972	0	0	0	0	0	0	0	0	0	0	0	0	0	0	128	14	2	144	0	0	22	0	0
UC07	67	Estação Ecológica do Jari	UC	2312.06	1678.28	3382.46	Proteção Integral	Federal	SPA	-52.98262084	-0.418390739	MMA 2019	SIRGAS 2000 UTM ZONA 22 S	0	0	0	0	0	0	0	0	0	0	0.95	1.137135903	6.939795865	0	0	0	0	0	0	0	0	0	0	0	0	0	0	0	0	0	0	1	0	1	0	0
UC08	68	Estação Ecológica Rio Acre	UC	883.85	855.21	1871.06	Proteção Integral	Federal	SPA	-70.26826945	-10.92242643	MMA 2019	SIRGAS 2000 UTM ZONA 22 S	0	0	0	0	0	0	0	0	0	0	0.05	0.1629838	0.330180643	0	0	0	0	0	0	0	0	0	0	0	0	0	0	0	0	0	0	0	0	0	0	0
UC09	72	Estação Ecológica Juami-Japurá	UC	9125.93	3159.24	6344.12	Proteção Integral	Federal	SPA	-68.36016128	-2.233011623	MMA 2019	SIRGAS 2000 UTM ZONA 22 S	0	0	0	0	0	0	0	0	0.22	0.22	0.53	0.394390981	0.981426176	0	0	0	0	0	0	0	0	0	0	0	0	0	0	0	0	0	0	0	0	0	0	0
UC10	136	Parque Nacional da Amazônia	UC	10763.7	3165.74	6139.27	Proteção Integral	Federal	SPA	-56.72909013	-4.353196879	MMA 2019	SIRGAS 2000 UTM ZONA 22 S	1.12	0.48	0.28	0.24	2.11	5.58	3.75	4.88	5.15	19.36	18.41	159.1461314	336.8271662	0	0	0	0	0	83.50665858	83.50665858	0	0	0	44.6963203	44.6963203	15	15	11	9	25	75	52	133	46	46	101
UC11	149	Parque Nacional da Serra do Divisor	UC	9760.75	4133.93	8068.23	Proteção Integral	Federal	SPA	-73.34225202	-8.102074906	MMA 2019	SIRGAS 2000 UTM ZONA 22 S	1.17	0.42	0.71	1.88	4.17	3.34	3.96	6.36	12.36	26.02	80.71	168.7367216	260.5281975	0	0	0	0	0	0	0	0	0	0	0	0	97	52	101	67	112	429	101	88	164	126	170
UC12	151	Parque Nacional da Serra do Pardo	UC	4455.77	982.65	2052.77	Proteção Integral	Federal	SPA	-52.99592038	-5.800556032	MMA 2019	SIRGAS 2000 UTM ZONA 22 S	0.02	0.18	0.6	0.61	1.4	41.88	21.74	18	16.7	98.32	117.84	153.7794453	403.3377946	0	0	0	0	0	0	0	0	0	0	0	0	5	24	12	35	8	84	17	201	47	146	197
UC13	163	Parque Nacional de Pacaás Novos	UC	7409.15	2858.47	5688.75	Proteção Integral	Federal	SPA	-63.32784063	-11.12896897	MMA 2019	SIRGAS 2000 UTM ZONA 22 S	0.17	3.06	0.29	4.1	7.62	6.11	4.89	9.85	6.97	27.82	69	521.118491	1229.005127	0	0	0	0.847104013	0	0	0.847104013	0	21.31703949	0	0	21.31703949	56	27	27	14	13	137	67	83	68	72	73
UC14	169	Parque Nacional do Cabo Orange	UC	6568.11	2525.97	5145.64	Proteção Integral	Federal	SPA	-51.19836663	3.633217944	MMA 2019	SIRGAS 2000 UTM ZONA 22 S	0	0	0	0	0	0	0.2	0.15	0.41	0.75	33.99	6.592994577	12.80831051	0	0	0	0	0	0	0	0	0	0	0	0	22	10	3	13	3	51	80	39	31	54	11
UC15	173	Parque Nacional do Jaú	UC	24668.5	2314.22	4473.45	Proteção Integral	Federal	SPA	-62.64758112	-2.24508077	MMA 2019	SIRGAS 2000 UTM ZONA 22 S	0.17	0.13	0.18	0.34	0.82	0	0	0	0	0	16.83	8.957029613	12.53721172	0	0	0	0	0	0	0	0	0	0	0	0	10	1	9	2	13	35	1	0	2	0	1
UC16	174	Parque Nacional do Monte Roraima	UC	1198.32	1569.67	3179.67	Proteção Integral	Federal	SPA	-60.41470946	5.073182698	MMA 2019	SIRGAS 2000 UTM ZONA 22 S	0	0	0	0.36	0.36	0	0.08	0	0.69	0.77	21.75	12.12331412	25.5268064	0	0	0	0	0	0	0	0	0	0	0	0	3	2	8	2	3	18	10	5	12	13	18
UC17	179	Parque Nacional Viruá	UC	2217.17	1081.71	2115.61	Proteção Integral	Federal	SPA	-61.15437331	1.290598833	MMA 2019	SIRGAS 2000 UTM ZONA 22 S	0	0	0	0	0	0	0	0	1.94	1.94	16.52	32.86036944	74.46590477	0	0	0	0	0	0	0	0	17.84747994	0	0	17.84747994	46	0	0	60	0	106	29	1	1	37	1
UC18	187	Parque Nacional Montanhas do Tumucumaque	UC	38673.1	6822.14	13178.4	Proteção Integral	Federal	SPA	-52.99470081	1.967928415	MMA 2019	SIRGAS 2000 UTM ZONA 22 S	0	0.09	0	0.28	0.37	0	0	0.12	0.12	0.23	24.39	3.567781312	9.585467576	0	0	0	0	0	0	0	0	0	0	0	0	1	2	2	2	1	8	0	4	2	5	5
UC19	188	Parque Nacional da Serra da Cutia	UC	2987.29	619.8	1296.75	Proteção Integral	Federal	SPA	-64.39999868	-11.64769018	MMA 2019	SIRGAS 2000 UTM ZONA 22 S	0	0	0	0	0	0.53	0.14	1.81	2.25	4.73	7.51	18.694081	42.58647102	0	0	0	0	0	0	0	0	0	0	0	0	32	0	0	0	0	32	4	14	10	8	23
UC20	189	Parque Nacional Serra da Mocidade	UC	3728.33	1747.91	3567.39	Proteção Integral	Federal	SPA	-62.04555347	1.142438887	MMA 2019	SIRGAS 2000 UTM ZONA 22 S	0	0	0	0	0	0	0	0	0	0	3.6	1.680786115	6.740086712	0	0	0	0	0	0	0	0	0	0	0	0	44	0	0	18	0	62	25	0	0	9	0
UC21	194	Reserva Biológica do Abufari	UC	2338.49	621.03	1348.93	Proteção Integral	Federal	SPA	-63.04021353	-5.16887931	MMA 2019	SIRGAS 2000 UTM ZONA 22 S	0.11	0	0	0	0.11	0	0	0	0	0	2.26	1.672118003	3.13470231	0	0	0	0	0	0	0	0	0	0	0	0	0	2	0	0	0	2	4	2	0	0	0
UC22	206	Reserva Biológica do Guaporé	UC	6410	2434.05	4858.73	Proteção Integral	Federal	SPA	-62.81265445	-12.51760466	MMA 2019	SIRGAS 2000 UTM ZONA 22 S	0	0	0.03	0.01	0.04	1.24	0.64	1.64	10.29	13.81	38.57	270.083422	645.0879094	0	0	0	0	0	0	0	0	0	28.21265155	0	28.21265155	123	59	74	65	127	448	78	34	48	45	68
UC23	207	Reserva Biológica do Gurupi	UC	2724.93	1595.45	3267.93	Proteção Integral	Federal	SPA	-46.70462987	-3.681319538	MMA 2019	SIRGAS 2000 UTM ZONA 22 S	4.62	6.5	3.7	3.17	17.99	1.6	1.15	1.81	1.26	5.82	604.14	452.8644398	961.7230999	0	0	0	0	0	0	0	0	0	0	0	0	35	74	22	56	31	218	39	35	45	48	21
UC24	208	Reserva Biológica do Jaru	UC	3586.91	1683.82	3386.16	Proteção Integral	Federal	SPA	-61.7045049	-9.812274337	MMA 2019	SIRGAS 2000 UTM ZONA 22 S	0	0	0	0	0	6.48	9.44	11.86	17.64	45.42	27.31	253.8086119	720.0339713	0	0	0	0	0	0	0	0	0	0	0	0	1	2	0	0	0	3	25	75	62	63	61
UC25	209	Reserva Biológica do Lago Piratuba	UC	3922.27	1555.1	3135.17	Proteção Integral	Federal	SPA	-50.23081614	1.49687122	MMA 2019	SIRGAS 2000 UTM ZONA 22 S	0	0	0	0	0	0	0	0	0	0	26.91	37.16445113	67.40360472	0	0	0	0	0	0	0	0	0	0	0	0	5	3	3	5	0	16	36	16	19	9	2
UC26	210	Reserva Biológica do Rio Trombetas	UC	4115.04	1613.77	3306.96	Proteção Integral	Federal	SPA	-56.67520938	-1.138197716	MMA 2019	SIRGAS 2000 UTM ZONA 22 S	0.13	0	0	0	0.13	0.35	0.15	0.48	0.44	1.43	11.38	18.63623487	26.42885685	0	0	0	0	0	0	0	0	4.566200018	0	0	4.566200018	5	1	0	0	2	8	16	16	17	2	16
UC27	211	Reserva Biológica do Tapirapé	UC	991.97	1048.34	2175.36	Proteção Integral	Federal	SPA	-50.61120938	-5.645180126	MMA 2019	SIRGAS 2000 UTM ZONA 22 S	0	0	0	0	0	8.63	2.96	2.6	2.99	17.17	1.18	259.2795832	606.74718	0	1.389391842	0	0	0	0	0	0	0	0	0	0	1	0	0	0	0	1	14	21	9	18	15
UC28	213	Reserva Biológica do Uatumã	UC	9587.18	2644.52	5320.66	Proteção Integral	Federal	SPA	-59.47037624	-1.223323889	MMA 2019	SIRGAS 2000 UTM ZONA 22 S	0	0	0	0.13	0.13	0	0	0	0	0	6.31	4.831839108	15.75016269	0	0	0	0	0	0	0	0	0	0	0	0	0	0	0	0	0	0	0	0	0	0	0
UC29	216	Reserva Biológica Nascentes Serra do Cachimbo	UC	3433.03	1488.24	2993.65	Proteção Integral	Federal	SPA	-54.68525478	-8.977913368	MMA 2019	SIRGAS 2000 UTM ZONA 22 S	10.12	4.4	3.93	14.29	32.74	5.27	3.01	1.53	9.43	19.25	344.91	390.8903095	629.3081353	0	0	0	0	0	0	0	0	0.372768015	0	56.95139444	57.32416245	52	298	64	114	268	796	66	82	51	116	82
UC30	218	Reserva de Desenvolvimento Sustentável de Itatupã-Baquiá	UC	643.92	633.4	1402.78	Uso Sustentável	Federal	SUR	-51.33454793	-0.738525057	MMA 2019	SIRGAS 2000 UTM ZONA 22 S	0	0	0	0	0	0	0	0	0	0	0.16	0.349920704	1.079527601	0	0	0	0	0	0	0	0	0	0	0	0	2	0	0	0	0	2	0	1	0	0	0
UC31	220	Reserva Extrativista Auati-Paraná	UC	1579.97	905.76	1863.18	Uso Sustentável	Federal	SUR	-66.40202546	-2.06451896	MMA 2019	SIRGAS 2000 UTM ZONA 22 S	0	0	0.09	0.08	0.17	0	0	0	0	0	1.85	0.405926695	1.02805991	0	0	0	0	0	0	0	0	0	0	0	0	1	1	0	2	0	4	0	0	0	0	0
UC32	221	Reserva Extrativista Barreiro das Antas	UC	1120.38	271.85	601.77	Uso Sustentável	Federal	SUR	-64.63771136	-11.54567439	MMA 2019	SIRGAS 2000 UTM ZONA 22 S	0	0	0	0	0	0	0	0	0	0	0.49	1.92761058	20.85311296	0	0	0	0	0	0	0	0	0	0	0	0	0	0	0	0	0	0	0	1	0	0	0
UC33	222	Reserva Extrativista Chico Mendes	UC	10258.7	4615.13	8496.77	Uso Sustentável	Federal	SUR	-68.9312058	-10.50809315	MMA 2019	SIRGAS 2000 UTM ZONA 22 S	32.37	22.04	23.22	83.75	161.38	22.54	20.36	20.29	55.87	119.06	656.91	1277.475115	2438.285249	0	0	0	0	0	0	0	0.559659004	0	0	0	0.559659004	647	743	658	857	1128	4033	367	353	341	396	425
UC34	223	Reserva Extrativista Chocoaré-Mato Grosso	UC	27.92	284.8	707	Uso Sustentável	Federal	SUR	-47.39189503	-0.89920477	MMA 2019	SIRGAS 2000 UTM ZONA 22 S	0	0	0	0	0	0.08	0.28	0.29	0	0.65	0.26	54.05347252	188.6237503	0	0	0	0	0	0	0	0	0	16.81610182	0	16.81610182	0	1	0	0	1	2	17	17	3	12	25
UC35	227	Reserva Extrativista Maracanã	UC	302.7	1012.21	1807.69	Uso Sustentável	Federal	SUR	-47.47757988	-0.763179	MMA 2019	SIRGAS 2000 UTM ZONA 22 S	0	0	0.07	0.07	0.13	0.82	1.79	1.3	1.88	5.78	2	133.8754658	295.3776324	0	0	0	0	1.946191013	0	1.946191013	5.572998047	0	106.5489398	0	112.1219379	5	3	1	4	3	16	55	62	18	47	66
UC36	228	Reserva Extrativista São João da Ponta	UC	34.16	285.88	667.86	Uso Sustentável	Federal	SUR	-47.97087803	-0.829023951	MMA 2019	SIRGAS 2000 UTM ZONA 22 S	0	0	0	0	0	0.58	0.96	0.7	0.57	2.82	0.26	72.62783016	182.3876499	0	0	0	0	0	0	0	8.282778829	0	13.6936698	0	21.97644863	0	0	0	0	0	0	23	21	2	11	13
UC37	230	Reserva Extrativista Baixo Juruá	UC	1906.43	1395.15	2837.46	Uso Sustentável	Federal	SUR	-65.96639738	-3.550968582	MMA 2019	SIRGAS 2000 UTM ZONA 22 S	0.12	0.18	0.42	0.03	0.76	0.23	0.38	0.53	0.05	1.19	8.77	9.692427217	10.78806581	0	0	0	0	0	0	0	0	0	0	0	0	3	5	1	2	3	14	6	3	0	2	5
UC38	232	Reserva Extrativista Cazumbá-Iracema	UC	8364.13	2321.52	4590.76	Uso Sustentável	Federal	SUR	-69.51514731	-9.584911699	MMA 2019	SIRGAS 2000 UTM ZONA 22 S	2.69	1.93	4.36	3.01	12	9.16	4.72	8.79	15.88	38.55	73.98	216.1982716	501.0093546	0	0	0	0	0	0	0	0	0	0	0	0	54	41	85	70	126	376	114	103	108	113	119
UC39	235	Reserva Extrativista Médio Juruá	UC	3117.25	1064.72	2071.33	Uso Sustentável	Federal	SUR	-67.455611	-5.269185539	MMA 2019	SIRGAS 2000 UTM ZONA 22 S	0.38	0.18	0.24	0.29	1.09	0.07	0	0	0	0.07	17.45	4.987967123	7.788980138	0	0	0	0	0	0	0	0	0	0	0	0	16	22	10	12	22	82	0	1	1	0	0
UC40	238	Reserva Extrativista do Rio Cautário	UC	790.3	164.04	525.6	Uso Sustentável	Federal	SUR	-64.19510254	-11.81664616	MMA 2019	SIRGAS 2000 UTM ZONA 22 S	0	0	0	0	0	0	0	0	0	0	5.02	0.556273814	41.18479785	0	0	0	0	0	0	0	0	0	0	0	0	1	1	2	2	0	6	2	0	0	0	0
UC41	239	Reserva Extrativista do Rio Jutaí	UC	2989.88	1509.9	2942.54	Uso Sustentável	Federal	SUR	-67.31401672	-3.484239607	MMA 2019	SIRGAS 2000 UTM ZONA 22 S	0	0.36	0	0.07	0.44	0.07	0.15	0	0.09	0.31	8.76	6.317067627	7.571419963	0	0	0	0	0	0	0	0	0	0	0	0	2	2	2	2	1	9	0	2	0	0	1
UC42	241	Reserva Extrativista Ipaú- Anilzinho	UC	558.16	610.21	1358.25	Uso Sustentável	Federal	SUR	-49.7591599	-3.147260583	MMA 2019	SIRGAS 2000 UTM ZONA 22 S	0.73	0.45	0.23	0.28	1.69	0.89	0.46	0.9	0.9	3.15	90.73	104.4909373	224.0430606	0	0	11.21176004	38.70914384	0	0	49.92090388	7.06554997	13.83996111	0	0	20.90551108	12	14	12	22	12	72	17	28	24	13	11
UC43	242	Reserva Extrativista do Lago do Capanã Grande	UC	3156.85	943.97	1814.68	Uso Sustentável	Federal	SUR	-62.07541321	-5.851832624	MMA 2019	SIRGAS 2000 UTM ZONA 22 S	0.07	0	0	0	0.07	0	0	0	0	0	19.33	17.25445052	33.34631398	0	0	0	0	0	0	0	0	0	0	0	0	23	11	2	3	20	59	18	12	0	6	7
UC44	243	Reserva Extrativista Mãe Grande de Curuça	UC	369.09	710.91	1284.86	Uso Sustentável	Federal	SUR	-47.87310321	-0.697360086	MMA 2019	SIRGAS 2000 UTM ZONA 22 S	0	0	0.01	0.08	0.09	1.11	0.73	1.52	0.92	4.28	2.67	113.7986041	195.1779945	0	0	0	0	0	0	0	21.48085201	0	36.10504692	0	57.58589892	3	6	0	1	0	10	56	42	14	26	16
UC45	244	Reserva Extrativista Mapuá	UC	937.03	883.56	1768.05	Uso Sustentável	Federal	SUR	-50.21430474	-1.122083305	MMA 2019	SIRGAS 2000 UTM ZONA 22 S	0.21	0	0	0.17	0.38	0.34	0	0	0.23	0.57	2.11	2.942231915	3.904656512	0	0	0	0	0	0	0	0	0	0	0	0	15	19	9	4	12	59	28	17	12	12	15
UC46	256	Reserva Extrativista Rio Ouro Preto	UC	2163.63	1183.01	2297.95	Uso Sustentável	Federal	SUR	-64.78609307	-10.80780122	MMA 2019	SIRGAS 2000 UTM ZONA 22 S	1.75	0.76	1.65	3.25	7.41	1.27	0.62	0.63	1.3	3.81	146.2	182.0545573	388.9447197	0	0	0	0	0	0	0	0	0	0	0	0	11	31	11	10	22	85	14	36	13	21	28
UC47	257	Reserva Extrativista Riozinho da Liberdade	UC	3721.9	2050.35	4006.27	Uso Sustentável	Federal	SUR	-72.10279426	-8.250791612	MMA 2019	SIRGAS 2000 UTM ZONA 22 S	1.33	0.28	1.09	1.11	3.8	1.22	1.55	2.5	2.59	7.86	34.61	28.75845397	85.46358644	0	0	0	0	0	0	0	0	0	0	0	0	43	37	42	39	53	214	28	38	54	33	53
UC48	258	Reserva Extrativista Riozinho do Anfrísio	UC	7401.98	1517.42	3091.11	Uso Sustentável	Federal	SUR	-55.09808401	-4.96609958	MMA 2019	SIRGAS 2000 UTM ZONA 22 S	1.18	1.7	2.97	4.83	10.68	2.6	4.57	4.62	10.1	21.9	27.53	57.45788048	127.5486078	0	0	0	0	0	0	0	0	0	0	0	0	24	31	7	21	33	116	23	46	19	45	54
UC49	259	Reserva Extrativista Tapajós Arapiuns	UC	6779.47	2360.41	4698.5	Uso Sustentável	Federal	SUR	-55.51075778	-3.024220648	MMA 2019	SIRGAS 2000 UTM ZONA 22 S	0.31	0.47	0.66	1.08	2.52	0.64	0.33	0.32	0.29	1.58	106.32	78.52937034	165.4518353	0	0	0	0	0	0	0	0	0	0	0	0	118	229	67	33	29	476	20	28	16	17	8
UC50	260	Reserva Extrativista Verde para Sempre	UC	12894.3	2332.26	4711.92	Uso Sustentável	Federal	SUR	-52.70250113	-2.186150541	MMA 2019	SIRGAS 2000 UTM ZONA 22 S	2.63	3.49	6.3	7.39	19.81	0.63	1.51	1.02	2.02	5.19	292.78	94.9501679	331.7464506	0	0	0	0	0	0	0	0	0	0	0	0	436	334	109	94	71	1044	19	27	4	11	5
UC51	264	Parque Nacional do Rio Novo	UC	9838.89	5130.03	9921.04	Proteção Integral	Federal	SPA	-56.1838251	-7.7209949	MMA 2019	SIRGAS 2000 UTM ZONA 22 S	3.03	4.87	20.74	4.11	32.74	12.55	8.9	14.68	13.67	49.8	174.62	406.0653583	829.5523072	0	0	0	0	0	0	0	0	0	0	0	0	68	107	58	61	161	455	119	176	92	152	180
UC52	267	Parque Nacional do Jamanxim	UC	9188.13	2676.92	5098.67	Proteção Integral	Federal	SPA	-55.79796729	-5.661449905	MMA 2019	SIRGAS 2000 UTM ZONA 22 S	2.73	0.46	2.99	6.49	12.67	17.04	2.92	6.85	18.43	45.24	86.17	194.6041043	329.449264	0	0.306423413	0	0	0	4.594378745	4.594378745	0	0	0	105.3085288	105.3085288	18	70	5	29	71	193	54	106	17	155	145
UC53	273	Reserva Extrativista Arioca Pruanã	UC	837.75	813.94	1754.71	Uso Sustentável	Federal	SUR	-49.99534201	-2.341518023	MMA 2019	SIRGAS 2000 UTM ZONA 22 S	0.85	0.87	0.43	0.43	2.59	1.1	1.35	0.48	0.93	3.86	62.27	59.69852623	145.949514	0	0	36.92512029	0	0	0	36.92512029	16.21086979	0	0	0	16.21086979	57	61	14	16	33	181	45	58	29	28	19
UC54	274	Reserva Extrativista Alto Tarauacá	UC	1724.24	1352.33	2716.67	Uso Sustentável	Federal	SUR	-71.93708635	-8.899977025	MMA 2019	SIRGAS 2000 UTM ZONA 22 S	0.19	0.17	1.42	2.08	3.85	0.65	0.61	1.58	3.77	6.6	25.16	41.67836791	59.16942562	0	0	0	0	0	0	0	0	0	0	0	0	37	22	39	16	58	172	36	35	38	30	43
UC55	279	Reserva Extrativista de Cururupu	UC	1872.15	1625.96	2965.49	Uso Sustentável	Federal	SUR	-44.8453758	-1.563277543	MMA 2019	SIRGAS 2000 UTM ZONA 22 S	0	0	0	0	0	0	0	0	0	0	25.14	92.166986	184.8166547	0	0	0	0	6.861627012	0	6.861627012	13.11646897	15.85620952	15.83702004	1.373790026	46.18348855	2	6	9	8	2	27	37	46	28	42	56
UC56	280	Reserva Extrativista Rio Iriri	UC	3999.96	1170.86	2302.04	Uso Sustentável	Federal	SUR	-54.29608224	-4.8866251	MMA 2019	SIRGAS 2000 UTM ZONA 22 S	0	0	0	0	0	0.06	0	0.06	0	0.13	23.85	6.241753287	20.68367891	0	0	0	0	0	0	0	0	0	0	0	0	1	1	0	1	4	7	0	1	0	0	6
UC57	281	Parque Nacional do Juruena	UC	19885.1	4103.16	8188	Proteção Integral	Federal	SPA	-58.4619554	-8.081723555	MMA 2019	SIRGAS 2000 UTM ZONA 22 S	0.08	0.11	0.1	0.49	0.78	4.7	5.64	9.96	10.05	30.36	74.98	131.001312	233.9229986	0	0.407000399	0	0	0	0	0	0	0	0	0	0	9	12	4	4	19	48	58	36	61	85	58
UC58	282	Reserva Extrativista Terra Grande Pracuúba	UC	1947.67	1233.98	2574.01	Uso Sustentável	Federal	SUR	-49.93593354	-1.352543452	MMA 2019	SIRGAS 2000 UTM ZONA 22 S	0.41	0	0	0.88	1.29	0.5	0	0.08	0.4	0.98	5.89	6.794882029	14.00365215	0	0	0	0	0	0	0	0	0	0	0	0	37	21	16	12	25	111	41	27	18	17	24
UC59	283	Reserva Extrativista do Rio Unini	UC	8899.9	2555.4	4998.1	Uso Sustentável	Federal	SUR	-63.3014712	-1.631775314	MMA 2019	SIRGAS 2000 UTM ZONA 22 S	0	0	0.09	0	0.09	0	0	0	0	0	21.53	1.925811687	15.65898483	0	0	0	0	0	0	0	0	0	0	0	0	0	1	0	1	0	2	2	0	0	0	0
UC60	284	Parque Nacional dos Campos Amazônicos	UC	9910.97	4562.61	8188.02	Proteção Integral	Federal	SPA	-61.2147444	-8.394525761	MMA 2019	SIRGAS 2000 UTM ZONA 22 S	0.01	0.29	0.39	2.03	2.72	24.9	30.4	32.49	61.02	148.81	39.57	345.6652455	803.0920557	0	0	0	0	0	0	0	0	0	0	0	0	13	67	36	63	84	263	119	215	213	276	266
UC61	285	Reserva Extrativista Arapixi	UC	1456.45	1314.6	2661.41	Uso Sustentável	Federal	SUR	-67.87663055	-8.891966637	MMA 2019	SIRGAS 2000 UTM ZONA 22 S	0.49	1.42	3.45	2.34	7.7	1.03	2.47	10.57	7.23	21.3	18.98	29.12173813	73.17840916	0	0	0	0	0	0	0	0	0	0	0	0	9	12	19	5	15	60	3	20	35	15	62
UC62	292	Reserva de Desenvolvimento Sustentável do Rio Iratapuru	UC	8736.36	2339.86	4756.69	Uso Sustentável	Estadual	SUR	-52.65421203	0.244943362	MMA 2019	SIRGAS 2000 UTM ZONA 22 S	0	0	0	0	0	0	0.11	0	0.21	0.32	2.23	2.183932386	3.951233767	0	0	0	0	0	0	0	0	0	0	0	0	0	1	0	0	0	1	2	1	3	0	0
UC63	448	Parque Estadual Serra Ricardo Franco	UC	1616.38	1515.55	3123.93	Proteção Integral	Estadual	SPA	-60.25926181	-14.59708653	MMA 2019	SIRGAS 2000 UTM ZONA 22 S	0.41	0	0	0	0.41	1.48	0.32	0.19	0.08	2.07	407.31	599.0421705	1130.038981	0	0	0	0	0	0	0	0	0	27.57690048	0	27.57690048	15	101	4	36	80	236	13	4	9	27	33
UC64	451	Estação Ecológica do Rio Ronuro	UC	1029.52	761.84	1645.22	Proteção Integral	Estadual	SPA	-54.48149901	-12.90719221	MMA 2019	SIRGAS 2000 UTM ZONA 22 S	0	0	0.01	0	0.01	0.79	0.18	0.37	0	1.35	4.01	118.8474838	273.4373519	0	0	0	0	0	0	0	0	0	0	0	0	0	0	0	0	2	2	42	4	20	51	27
UC65	455	Parque Estadual Igarapés do Juruena	UC	2279.64	747.27	1659.21	Proteção Integral	Estadual	SPA	-58.96921018	-8.893770956	MMA 2019	SIRGAS 2000 UTM ZONA 22 S	0	0.01	0	0	0.01	11.79	5.61	2.26	2.12	21.78	1.35	69.59718827	141.6826125	0	0	0	0	0	0	0	0	0	0	0	0	0	0	4	0	1	5	42	38	31	44	55
UC66	463	Reserva Extrativista Guariba-Roosevelt	UC	1413.34	2482.75	4874.99	Uso Sustentável	Estadual	SUR	-60.51822444	-9.251591888	MMA 2019	SIRGAS 2000 UTM ZONA 22 S	3.11	3.09	7.67	7.47	21.35	16.3	14.01	15.23	24.28	69.83	59.71	312.8886118	594.5229776	0	0	0	0	0	0	0	0	0	0	0	0	69	36	47	75	97	324	153	177	142	222	256
UC67	470	Parque Estadual do Xingu	UC	953.24	833.81	1782.39	Proteção Integral	Estadual	SPA	-52.58838811	-9.838119174	MMA 2019	SIRGAS 2000 UTM ZONA 22 S	0	0	0	0	0	0	0	0	0	0	0.91	8.369755868	36.41212915	0	0	0	0	0	0	0	0	0	0	0	0	0	0	0	0	0	0	0	1	1	2	1
UC68	764	Estação Ecológica Samuel	UC	679.66	773.01	1669.63	Proteção Integral	Estadual	SPA	-63.07002525	-8.939199747	MMA 2019	SIRGAS 2000 UTM ZONA 22 S	0	0.1	0	0	0.1	1.27	5.49	2.44	4.98	14.18	3.76	94.47607627	229.9130998	0	0	0	0	0	0	0	0	0	0	0	0	0	1	0	2	4	7	28	19	27	67	25
UC69	765	Parque Estadual de Guajará-Mirim	UC	2142.46	1077.39	2129.87	Proteção Integral	Estadual	SPA	-64.40547675	-10.56835754	MMA 2019	SIRGAS 2000 UTM ZONA 22 S	14.1	23.81	16.02	14.19	68.13	29.8	39.11	27.92	15.11	111.93	97.1	491.1269451	906.8635973	0	0	0	0	0	11.34290028	11.34290028	0	0	0	13.96809959	13.96809959	100	152	81	201	133	667	263	283	252	221	209
UC70	768	Estação Ecológica Serra dos Três Irmãos	UC	942.74	207.21	526.93	Proteção Integral	Estadual	SPA	-64.76679771	-9.139410142	MMA 2019	SIRGAS 2000 UTM ZONA 22 S	0	0	0	0	0	1.78	0.31	0.21	0.72	3.01	6.22	60.18767207	150.8356877	0	0	0	0	0	0	0	0	0	0	0	0	7	1	1	6	1	16	38	4	10	13	4
UC71	772	Reserva Extrativista Rio Pacaás Novos	UC	3653.49	1549.91	3089.46	Uso Sustentável	Estadual	SUR	-64.52816614	-11.21441064	MMA 2019	SIRGAS 2000 UTM ZONA 22 S	0	0	0.07	0	0.07	0	0.28	0.99	0.34	1.61	5.8	22.38524837	37.54225571	0	0	0	0	0	0	0	0	0	0	0	0	9	8	4	2	12	35	26	49	24	31	41
UC72	774	Parque Estadual Serra dos Reis	UC	382.49	708.3	1499.55	Proteção Integral	Estadual	SPA	-63.91152118	-12.27746856	MMA 2019	SIRGAS 2000 UTM ZONA 22 S	0	0	0.01	0	0.02	5.27	2.28	6.61	17.07	31.24	3.84	423.0087349	842.1336622	0	0	0	0	0	0	0	0	0	0	0	0	0	1	0	0	0	1	21	16	21	27	18
UC73	775	Reserva Extrativista Rio Cautário	UC	1497.21	1152.87	2339	Uso Sustentável	Estadual	SUR	-64.30446681	-11.99701059	MMA 2019	SIRGAS 2000 UTM ZONA 22 S	0	0.01	0	0.12	0.13	4.74	4.46	8.57	6.35	24.11	20.47	353.2554254	669.3933947	0	0	0	0	0	0	0	0	0	0	0	0	21	16	7	35	19	98	61	23	32	23	31
UC74	777	Reserva Extrativista Rio Preto-Jacundá	UC	1052.23	921.8	1962.93	Uso Sustentável	Estadual	SUR	-62.26878646	-8.931732164	MMA 2019	SIRGAS 2000 UTM ZONA 22 S	9.91	11.89	3.8	23.62	49.22	29.75	18.9	21.15	34.56	104.36	56.47	319.9658432	683.8005011	0	0	0	0	0	0	0	19.42449951	0	3.772089958	0	23.19658947	43	81	31	165	77	397	157	171	186	216	220
UC75	939	Parque Estadual Chandless	UC	7763.14	1872.24	3796.11	Proteção Integral	Estadual	SPA	-70.27296414	-9.910073959	MMA 2019	SIRGAS 2000 UTM ZONA 22 S	0	0	0	0	0	0	0.13	0.1	0.43	0.66	7.43	4.154867533	16.21963734	0	0	0	0	0	0	0	0	0	0	0	0	0	0	1	0	1	2	2	7	3	3	13
UC76	981	Reserva de Desenvolvimento Sustentável Amanã	UC	24293	2863.08	4799.86	Uso Sustentável	Estadual	SUR	-64.16261318	-2.305087789	MMA 2019	SIRGAS 2000 UTM ZONA 22 S	1.62	1.04	0.96	0.64	4.26	0	0	0	0	0	52.93	32.89568668	61.25162636	0	0	0	0	0	0	0	0	0	0	0	0	14	13	0	4	12	43	1	0	0	2	0
UC77	982	Reserva de Desenvolvimento Sustentável Aripuanã	UC	2229.06	1396.29	2854.49	Uso Sustentável	Estadual	SUR	-59.67755708	-8.487323201	MMA 2019	SIRGAS 2000 UTM ZONA 22 S	0	0	0	0	0	0	0	0	0	0	0.51	0.303049772	0.512532035	0	0	0	0	0	0	0	0	0	0	0	0	0	0	0	0	0	0	0	0	0	0	0
UC78	983	Reserva de Desenvolvimento Sustentável Bararati	UC	1125.5	309.95	624.21	Uso Sustentável	Estadual	SUR	-58.37683131	-7.677995118	MMA 2019	SIRGAS 2000 UTM ZONA 22 S	0	0	0	0	0	0	0	0	0	0	0.23	0.068287495	0.822970999	0	0	0	0	0	0	0	0	0	0	0	0	0	0	0	0	0	0	0	0	0	0	0
UC79	985	Reserva de Desenvolvimento Sustentável Cujubim	UC	26714.7	4783.98	9313.89	Uso Sustentável	Estadual	SUR	-68.91122735	-5.498125565	MMA 2019	SIRGAS 2000 UTM ZONA 22 S	0	0	0	0.02	0.02	0.09	0.33	0.12	0.19	0.73	5.97	2.820530153	7.864796977	0	0	0	0	0	0	0	0	0	0	0	0	1	1	0	0	0	2	0	0	1	0	0
UC80	986	Reserva de Desenvolvimento Sustentável Mamirauá	UC	14129.1	4888.17	9122.61	Uso Sustentável	Estadual	SUR	-65.94462773	-2.433380294	MMA 2019	SIRGAS 2000 UTM ZONA 22 S	0	0	0.21	0	0.21	1.21	0.5	0.84	0.53	3.08	132.9	100.9420544	190.973229	0	0	0	0	0	0	0	0	0	0	0	0	1	1	2	1	7	12	47	48	38	41	81
UC81	987	Reserva de Desenvolvimento Sustentável Piagaçu-Purus	UC	8334.23	4183.4	7361.18	Uso Sustentável	Estadual	SUR	-62.53747559	-4.665738593	MMA 2019	SIRGAS 2000 UTM ZONA 22 S	0.48	0.23	0.37	0.21	1.29	0.35	0.69	0.45	1.18	2.66	32.44	17.72982077	22.81781457	0	0	0	0	0	0	0	0	0	0	0	0	6	2	4	3	16	31	15	11	8	20	22
UC82	988	Reserva de Desenvolvimento Sustentável do Amapá	UC	2219.28	524.57	952.72	Uso Sustentável	Estadual	SUR	-61.80215367	-5.532514329	MMA 2019	SIRGAS 2000 UTM ZONA 22 S	0	0	0	0	0	0.07	0.16	0.07	0.21	0.51	0.16	4.676622578	13.42071045	0	0	0	0	0	0	0	0	0	0	0	0	0	0	0	0	0	0	2	6	6	8	10
UC83	989	Reserva de Desenvolvimento Sustentável Uacari	UC	6752.86	2245.42	4362.31	Uso Sustentável	Estadual	SUR	-67.67220999	-5.703625584	MMA 2019	SIRGAS 2000 UTM ZONA 22 S	0.28	0.15	0.29	0.07	0.79	0.07	0	0	0	0.07	23.42	3.508943182	7.542042017	0	0	0	0	0	0	0	0	0	0	0	0	11	11	12	5	8	47	0	0	1	0	0
UC84	990	Reserva de Desenvolvimento Sustentável do Uatumã	UC	4307.08	2296.59	4372.57	Uso Sustentável	Estadual	SUR	-58.63893987	-2.315943623	MMA 2019	SIRGAS 2000 UTM ZONA 22 S	0	0.6	0.12	0.66	1.38	0	0	0	0.04	0.04	24.08	9.30018313	30.31802227	0	0	0	0	0	0	0	0	0	0	0	0	10	12	10	4	16	52	1	5	2	2	1
UC85	991	Reserva Extrativista Catuá-Ipixuna	UC	2238.8	1588.22	3275.6	Uso Sustentável	Estadual	SUR	-64.221315	-3.937497681	MMA 2019	SIRGAS 2000 UTM ZONA 22 S	0	0.42	1.13	1.53	3.09	0.07	0.17	0.07	0.31	0.61	16.04	4.408964474	9.713618911	0	0	0	0	0	0	0	0	0	0	0	0	56	28	71	43	79	277	19	25	17	12	17
UC86	992	Reserva Extrativista do Guariba	UC	1519.42	601.13	1264.4	Uso Sustentável	Estadual	SUR	-60.39590571	-8.615564503	MMA 2019	SIRGAS 2000 UTM ZONA 22 S	0	0	0.12	0	0.12	0	0	0	0	0	1.21	1.413023279	3.118379632	0	0	0	0	0	0	0	0	0	0	0	0	3	1	0	2	2	8	0	0	0	0	0
UC87	1004	Parque Estadual Guariba	UC	730.78	281.08	531.8	Proteção Integral	Estadual	SPA	-60.68459738	-8.709772971	MMA 2019	SIRGAS 2000 UTM ZONA 22 S	0	0	0	0	0	0	0	0	0	0	4.89	0.1273317	9.895627303	0	0	0	0	0	0	0	0	0	0	0	0	0	63	0	0	0	63	0	1	0	0	0
UC88	1006	Parque Estadual Rio Negro Setor Sul	UC	800.56	581.69	1291.77	Proteção Integral	Estadual	SPA	-60.44830687	-2.535210546	MMA 2019	SIRGAS 2000 UTM ZONA 22 S	0	0	0	0	0	0	0	0	0	0	0.06	0.308082709	5.85187773	0	0	0	0	0	0	0	0	0	0	0	0	0	0	0	0	0	0	0	0	0	0	1
UC89	1007	Parque Estadual Rio Negro Setor Norte	UC	1530.28	692.47	1369.96	Proteção Integral	Estadual	SPA	-61.41503199	-2.168111664	MMA 2019	SIRGAS 2000 UTM ZONA 22 S	0	0	0	0.16	0.16	0	0	0	0	0	1.51	2.109176562	8.549312042	0	0	0	0	0	0	0	0	0	0	0	0	2	0	2	0	2	6	3	0	1	2	0
UC90	1009	Parque Estadual Sucunduri	UC	8099.36	1587.81	3101.72	Proteção Integral	Estadual	SPA	-58.82206116	-8.235028987	MMA 2019	SIRGAS 2000 UTM ZONA 22 S	0	0	0	0	0	0	0	0	0	0	4.22	0.951840928	1.711230733	0	0	0	0	0	0	0	0	0	0	0	0	0	0	0	0	0	0	2	0	0	0	0
UC91	1021	Parque Estadual da Serra dos Martírios/Andorinhas	UC	250.59	634.67	1320.71	Proteção Integral	Estadual	SPA	-48.48941703	-6.23217327	MMA 2019	SIRGAS 2000 UTM ZONA 22 S	0.08	0	0	0	0.08	0.82	0.1	0.21	0.57	1.71	186.55	439.3562886	986.1329609	0	0	0	0	0	0	0	0	8.892110109	0	19.10249996	27.99461007	4	27	7	8	10	56	6	29	10	14	13
UC92	1033	Reserva Biológica de Maicuru	UC	11757.7	3463.67	6845.43	Proteção Integral	Estadual	SPA	-54.1663906	0.827328013	MMA 2019	SIRGAS 2000 UTM ZONA 22 S	0	0	0	0	0	0	0	0	0	0	4.77	1.584514311	2.813914075	0	0	0	0	0	0	0	0	0	0	0	0	5	0	0	0	2	7	0	0	0	0	0
UC93	1034	Estação Ecológica do Grão Pará	UC	42457.9	8721.46	16839.9	Proteção Integral	Estadual	SPA	-56.7145086	0.901201383	MMA 2019	SIRGAS 2000 UTM ZONA 22 S	0	0	0	0.15	0.15	0	0	0	0.15	0.15	30.7	2.657653804	5.014730149	0	0	0	20.63314056	0	0	20.63314056	0	7.031129837	0	0	7.031129837	1	0	0	1	1	3	1	0	0	0	3
UC94	1487	Parque Estadual do Cantão	UC	1003.58	1063.44	2238.03	Proteção Integral	Estadual	SPA	-50.04703127	-9.581440493	MMA 2019	SIRGAS 2000 UTM ZONA 22 S	0	0	0	0	0	0.2	0.22	0	1.73	2.14	30.75	232.3604331	555.4518753	0	0	0.511919022	0	0	0	0.511919022	10.25551414	0	9.251839876	0	19.50735402	25	50	8	21	102	206	72	85	19	49	59
UC95	1495	Parque Estadual de Corumbiara	UC	4365.18	2091.54	4117.83	Proteção Integral	Estadual	SPA	-61.7509733	-13.1542314	MMA 2019	SIRGAS 2000 UTM ZONA 22 S	0.11	0	0.22	0.03	0.36	0.39	1.48	1.14	4.5	7.51	143.44	242.8047485	549.3947678	0	0	0	0	0	0	0	0	0	0	0	0	136	58	74	5	134	407	37	40	19	49	99
UC96	1506	Reserva Extrativista do Rio Gregório	UC	4818.18	2552.97	5111.07	Uso Sustentável	Estadual	SUR	-71.2970061	-7.428676393	MMA 2019	SIRGAS 2000 UTM ZONA 22 S	0.19	0.39	0.07	0.51	1.17	0	0.08	0.08	0.19	0.36	9.61	4.227710769	18.97193685	0	0	0	0	0	0	0	0	0	0	0	0	24	21	22	8	23	98	5	6	5	13	13
UC97	1518	Reserva Extrativista Rio Cajari	UC	5321.37	1769.44	3587.38	Uso Sustentável	Federal	SUR	-51.99371023	-0.676721965	MMA 2019	SIRGAS 2000 UTM ZONA 22 S	1.9	1.56	2.55	1.6	7.6	0.12	1.22	0.35	0.43	2.12	164.89	29.94604974	70.98898051	0	0	0	0	0	0	0	0	0	0	0	0	246	225	41	73	58	643	45	57	13	17	10
UC98	1573	Reserva de Desenvolvimento Sustentável do Juma	UC	5958.53	2627.87	4848.2	Uso Sustentável	Estadual	SUR	-60.32773102	-5.876801288	MMA 2019	SIRGAS 2000 UTM ZONA 22 S	0.13	0.28	0.3	0.49	1.21	30.17	16.1	5.09	9.34	60.7	24.74	104.4959128	203.3487035	0	0	0	0	0	0	0	0	0	0	0	0	19	39	11	16	35	120	96	63	63	58	124
UC99	1606	Reserva Extrativista do Médio Purús	UC	6470.1	4844.57	8940.3	Uso Sustentável	Federal	SUR	-65.95999962	-7.569805849	MMA 2019	SIRGAS 2000 UTM ZONA 22 S	2.06	0	0.91	1.39	4.35	0.95	0.22	1.96	0.28	3.41	33.91	48.82508522	96.68098923	0	0	0	0	0	0	0	0	0	0	0	0	10	6	7	9	16	48	16	23	20	8	16
UC100	1626	Parque Nacional Nascentes do Lago Jari	UC	8463.97	2082.99	3729.9	Proteção Integral	Federal	SPA	-62.64675731	-5.722575832	MMA 2019	SIRGAS 2000 UTM ZONA 22 S	0	0	0	0	0	2.68	3.33	5.13	2.79	13.93	3.22	29.80911815	39.03661914	0	0	0	0	0	0	0	0	0	0	0	0	0	1	1	0	2	4	30	30	21	30	48
UC101	1628	Reserva Extrativista Ituxi	UC	8252.33	1748.91	3453.87	Uso Sustentável	Federal	SUR	-65.27905164	-8.416149178	MMA 2019	SIRGAS 2000 UTM ZONA 22 S	0.3	0.19	0.33	0	0.82	0	0.08	0.07	0	0.15	16.59	1.763919306	13.30976547	0	0	0	0	0	0	0	0	0	0	0	0	14	5	1	5	8	33	1	2	0	2	1
UC102	1633	Parque Nacional Mapinguari	UC	18782.8	4855.74	8983.54	Proteção Integral	Federal	SPA	-64.64263014	-8.527973793	MMA 2019	SIRGAS 2000 UTM ZONA 22 S	0.51	3.6	0.19	0.83	5.13	40.41	50.41	37.07	33.61	161.5	91.53	680.0669666	1444.391594	0	0	0	0	0	0	0	0	0	0	0	0	111	34	32	23	62	262	416	336	354	370	373
UC103	1635	Reserva Extrativista Rio Xingu	UC	3030.79	970.39	1980.43	Uso Sustentável	Federal	SUR	-52.84571758	-5.022243129	MMA 2019	SIRGAS 2000 UTM ZONA 22 S	0.13	0	0	0.01	0.14	0.66	0.21	0.06	0.44	1.38	10.33	3.494469649	5.105861925	0	0	0	0	0	0	0	0	0	0	0	0	0	1	1	2	3	7	2	0	2	2	2
UC104	1730	Reserva de Desenvolvimento Sustentável do Rio Negro	UC	1059.31	698.86	1420.93	Uso Sustentável	Estadual	SUR	-60.71051324	-2.968111549	MMA 2019	SIRGAS 2000 UTM ZONA 22 S	0.28	0.98	0.52	0.66	2.44	1.3	1.16	0.78	1.42	4.66	40.3	73.44125022	181.8667694	0	0	0	0	0	0	0	58.66656095	0	0	0	58.66656095	8	9	10	0	8	35	16	22	19	3	11
UC105	1732	Reserva de Desenvolvimento Sustentável Igapó-Açu	UC	4080.45	1514.63	2861.31	Uso Sustentável	Estadual	SUR	-61.53626485	-4.925701673	MMA 2019	SIRGAS 2000 UTM ZONA 22 S	0	0	0	0	0	0	0	0	0	0	10.22	9.306851853	13.3053931	0	0	0	0	0	0	0	0	0	0	0	0	0	2	0	0	0	2	3	1	2	0	1
UC106	1733	Reserva Extrativista Canutama	UC	2093.65	1337.33	2723.94	Uso Sustentável	Estadual	SUR	-64.67158128	-6.836333902	MMA 2019	SIRGAS 2000 UTM ZONA 22 S	0.13	0	0	0.48	0.61	0.09	0.09	0.25	0.09	0.52	7.8	4.715494458	27.37577662	0	0	0	0	0	0	0	0	0	0	0	0	0	2	0	2	4	8	1	3	4	4	2
UC107	1735	Reserva de Desenvolvimento Sustentável Matupiri	UC	1819.52	508.51	1037.06	Uso Sustentável	Estadual	SUR	-60.60793269	-4.865577498	MMA 2019	SIRGAS 2000 UTM ZONA 22 S	0	0	0	0	0	0	0	0	0	0	3.3	1.182202391	2.805657696	0	0	0	0	0	0	0	0	0	0	0	0	0	0	0	0	0	0	0	0	0	0	0
UC108	1736	Parque Estadual do Matupiri	UC	5257.86	545.09	1048.11	Proteção Integral	Estadual	SPA	-61.21904839	-5.157937899	MMA 2019	SIRGAS 2000 UTM ZONA 22 S	0.09	0	0	0.15	0.23	0	0	0	0	0	1.64	1.110448154	7.662576093	0	0	0	0	0	0	0	0	0	0	0	0	0	3	0	0	4	7	0	0	0	0	0
UC109	1810	Reserva Extrativista Renascer	UC	2098.72	694.74	1489.65	Uso Sustentável	Federal	SUR	-53.45268085	-2.263239783	MMA 2019	SIRGAS 2000 UTM ZONA 22 S	1.92	4.14	0.94	1.38	8.38	2.01	6.91	1.14	3.66	13.71	112.54	76.18619479	123.8835561	0	0	0	0	0	0	0	0	0	0	0	0	57	73	14	37	14	195	25	44	10	28	11
UC110	1899	Estação Ecológica do Rio Roosevelt	UC	1007.98	612.26	1427.77	Proteção Integral	Estadual	SPA	-60.8773642	-8.981211254	MMA 2019	SIRGAS 2000 UTM ZONA 22 S	0	0.06	0	1.14	1.2	5.26	0.29	3.92	3.2	12.67	7.99	42.04410768	131.9776518	0	0	0	0	0	0	0	0	0	0	0	0	3	1	2	19	25	50	36	38	22	35	71
UC111	1902	Parque Estadual Cristalino	UC	593.59	951.8	2046.48	Proteção Integral	Estadual	SPA	-55.72769225	-9.521182153	MMA 2019	SIRGAS 2000 UTM ZONA 22 S	0.21	0	0	0.1	0.31	0.19	0.41	0	0.73	1.33	33.27	105.959471	282.8321434	0	0	0	0	0	0	0	4.397330046	0	0	0	4.397330046	4	0	1	3	0	8	19	1	2	1	5
UC112	1977	Reserva de Desenvolvimento Sustentável Rio Madeira	UC	2872.68	1167.71	2483.27	Uso Sustentável	Estadual	SUR	-60.5847065	-5.129345572	MMA 2019	SIRGAS 2000 UTM ZONA 22 S	0.14	0	0.13	0.17	0.45	0.16	0.36	0.04	0.55	1.11	33.1	33.77770858	69.01221526	0	0	0	0	0	0	0	0	0	0	0	0	8	22	14	11	32	87	6	11	5	9	21
UC113	3131	Estação Ecológica Alto Maués	UC	6767.64	3124.86	5992.48	Proteção Integral	Federal	SPA	-58.33292397	-5.634846077	MMA 2019	SIRGAS 2000 UTM ZONA 22 S	0	0	0	0.47	0.47	0.1	0.34	0.35	0.23	1.02	0.88	1.636178484	4.826749813	0	0	0	0	0	0	0	0	0	0	0	0	0	0	0	0	0	0	0	1	0	0	0
UC114	3132	Reserva Extrativista Marinha Mocapajuba	UC	210.68	435.74	974.62	Uso Sustentável	Federal	SUR	-48.03746926	-0.743164007	MMA 2019	SIRGAS 2000 UTM ZONA 22 S	0	0	0	0.04	0.04	0.29	0.47	0.6	0.61	1.97	2.81	53.01097194	115.6124094	0	0	3.11886768	0	0	0	3.11886768	11.44766583	0	0	0	11.44766583	2	1	0	4	1	8	15	14	1	8	12
UC115	3133	Reserva Extrativista Marinha Mestre Lucindo	UC	265.32	636.68	1302.57	Uso Sustentável	Federal	SUR	-47.70422133	-0.706852714	MMA 2019	SIRGAS 2000 UTM ZONA 22 S	0	0	0.12	0	0.12	0.52	0.3	1	0.16	1.99	5.26	65.86287589	169.6484641	0	0	1.715984985	0	3.35244	0	5.068424985	31.72867703	0	25.48508525	0	57.21376228	1	1	0	2	1	5	51	41	20	36	32
UC116	3134	Reserva Extrativista Marinha Cuinarana	UC	110.65	390.49	839.04	Uso Sustentável	Federal	SUR	-47.65013207	-0.782469596	MMA 2019	SIRGAS 2000 UTM ZONA 22 S	0	0	0	0	0	0	0.54	0.87	0.29	1.71	1.37	50.16111828	126.4937514	0	0	0	0	0.194434002	0	0.194434002	13.72440609	0	39.31465702	0	53.03906311	2	3	0	1	3	9	34	39	14	30	39
UC117	3182	Reserva de Desenvolvimento Sustentavel Puranga Conquista	UC	883.06	522.95	1122.68	Uso Sustentável	estadual	SUR	-60.35966127	-2.840658253	MMA 2019	SIRGAS 2000 UTM ZONA 22 S	0	0.08	0	0	0.08	0.03	0.07	0.1	1.26	1.45	7.67	15.53240004	58.71448223	0	0	0	0	0	0	0	0	0	0	0	0	1	2	2	0	5	10	4	2	5	11	5
[truncated: 32 more columns]
