# Supplementary material for: Impending anthropogenic threats and protected area prioritization for jaguars in the Brazilian Amazon
Source: Commun Biol. 2023 Feb 15;6:132. doi: 10.1038/s42003-023-04490-1 (PMC9932174; doi:10.1038/s42003-023-04490-1)
Supplement: Supplementary file 8 — Supplementary Data 5 [file 42003_2023_4490_MOESM8_ESM.csv]

Site_code	Name	y	PRIORITIZED	PA_type	type_UC_IR	x	y	ti_adjusted	JI	JO	pasture	roads	deforestation	fire	mining	hpd_new	N_total_jaguar	jaguar_population_size_density_categ
IR01	Acapuri de Cima	-2.597398966	no	IR	IR1	-66.8285547	-2.597398966	0.000553803	5.88	9.052380952	4.454036753	0	0	0	0	0.026149776	14.93238095	3.92
IR02	Acimã	-7.836760662	no	IR	IR2	-66.17728691	-7.836760662	0.000201776	12.655336	15.86919692	0.320622107	0	0.129770391	1	0	0.026580394	28.52453292	8.7078
IR03	Água Preta/Inari	-7.476011606	no	IR	IR2	-67.15230104	-7.476011606	0.018677361	43.70973659	16.87028571	57.53607084	0	10.27455587	136	0	0.007624518	60.5800223	30.2464
IR04	Alto Rio Guamá	-2.331804389	no	IR	IR2	-46.73197886	-2.331804389	0.262820925	79.34097902	30.76514851	1055.308944	20.0103302	31.60613786	969	0	0.000633902	110.1061275	56.7288
IR05	Alto Rio Negro	0.604027366	no	IR	IR2	-68.55039193	0.604027366	0.074015051	1313.744003	96.95763636	140.7870941	0	6.048997222	343	0	0	1410.70164	880.195
IR06	Alto Rio Purus	-9.29108666	no	IR	IR2	-70.07343029	-9.29108666	0.028945193	73.50429697	38.31034038	47.74924011	0	8.138660796	220	0	0.001026523	111.8146374	58.4492
IR07	Alto Sepatini	-8.020402334	no	IR	IR2	-66.34205748	-8.020402334	0.000162532	8.010931034	9.921410092	0.554706904	0	0	1	0	0.039299572	17.93234113	5.598
IR08	Alto Tarauacá	-9.608135265	no	IR	IR2	-71.90767205	-9.608135265	0.000499186	54.78429897	11.39714453	1.463636273	0	0.179485926	4	0	0	66.1814435	48.753
IR09	Alto Turiaçu	-2.870229529	no	IR	IR2	-46.25864702	-2.870229529	0.177743862	149.9109537	25.5575438	995.5061352	31.25374797	6.528201711	465	0	0.002828948	175.4684975	106.5366
IR10	Anambé	-2.857632975	no	IR	IR2	-49.30500393	-2.857632975	0.015203639	2.071464706	6.8795	56.8591303	0	1.725693972	106	0	0.392424364	8.950964706	1.7178
IR11	Ananás	3.902978478	no	IR	IR2	-61.41945396	3.902978478	0.001924111	0.2976	3.351773333	1.950704646	0	0	21	0	0.350295293	3.649373333	0.1984
IR12	Andirá-Marau	-3.752947197	no	IR	IR2	-56.93568089	-3.752947197	0.15170992	160.8648761	42.91357845	89.15296176	0	16.52770327	1080	0	0.002018741	203.7784546	79.8479
IR13	Aningal	3.457743715	no	IR	IR2	-61.40375669	3.457743715	0.00620348	1.26576	4.6825	20.44475734	14.09790581	0.916743517	27	0	0	5.94826	0.7911
IR14	Anta	3.36286469	no	IR	IR2	-61.14970472	3.36286469	0.004182368	0.5523	2.807387234	15.11540357	3.779089928	0.696138191	27	0	0.163788965	3.359687234	0.3156
IR15	Apiaka/Kayabi	-10.93916588	no	IR	IR2	-57.39158596	-10.93916588	0.054936818	24.53871429	11.26385455	288.2558815	6.798250198	4.844102336	164	0	0.006390098	35.80256883	11.082
IR16	Apipica	-3.366732558	no	IR	IR2	-59.34346581	-3.366732558	0.01800417	0.0888	3.09925	82.52172316	0	2.017925543	109	0	2.484651654	3.18805	0.0666
IR17	Apurinã do Igarapé São João	-5.560084557	no	IR	IR2	-63.13953645	-5.560084557	0.004759143	3.708638889	5.683714286	7.736778256	0	1.569976591	45	0	1.090524961	9.392353175	1.9073
IR18	Apurinã Igarapé Tauamirim	-5.679267811	no	IR	IR2	-62.98640323	-5.679267811	0.006714887	24.9147	16.56744737	11.38428551	0	2.692443036	69	0	0	41.48214737	20.9808
IR19	Apurinã Km 124 BR-317	-9.302668408	no	IR	IR2	-67.21860421	-9.302668408	0.073609472	9.1436	7.576125	364.5625412	0	30.14267167	289	0	0.165168391	16.719725	4.5718
IR20	Apyterewa	-5.622240581	yes	IR	IR2	-52.02927619	-5.622240581	0.481465608	167.5718802	22.87086977	1169.490145	0	186.1773162	2074	0	0	190.44275	77.4063
IR21	Araçá	3.633755818	no	IR	IR2	-61.11852182	3.633755818	0.018438386	9.823166667	9.937270588	30.9761459	77.63649234	0.562764724	97	0	0	19.76043725	5.2005
IR22	Arara	-3.750526972	no	IR	IR2	-53.06497713	-3.750526972	0.068316521	33.59314969	18.4005	404.2080237	37.69614935	31.61759105	183	0	0.014702706	51.99364969	27.4543
IR23	Arara do Rio Branco	-9.769999701	no	IR	IR2	-59.59976131	-9.769999701	0.044946865	33.46485714	13.80213333	174.2966798	0	24.01111859	253	0	0.048664635	47.26699048	11.7127
IR24	Arara do Igarapé Humaitá	-8.428759689	no	IR	IR2	-72.3728047	-8.428759689	0.014069909	37.48966714	30.23895804	20.55022363	0	2.981586099	134	0	0.024538455	67.72862518	30.1641
IR25	Arariboia	-5.066452532	yes	IR	IR2	-46.41057401	-5.066452532	0.357484291	90.16388333	27.32175806	1070.299541	106.5275123	42.40496876	1876	0	0.001473263	117.4856414	41.6141
IR26	Arary	-4.752859755	no	IR	IR2	-60.03264026	-4.752859755	0.002647282	11.04258317	9.969470588	8.825490734	0	0.544417928	14	0	0.010985101	21.01205376	8.2922
IR27	Araweté Igarapé Ipixuna	-4.925512835	no	IR	IR2	-52.44143021	-4.925512835	0.009711206	152.0819548	16.17137931	35.15221488	0	1.898800459	22	0	0.000936501	168.2533341	94.0077
IR28	Aripuanã	-10.57211615	no	IR	IR2	-59.96755788	-10.57211615	0.088063593	87.16558763	20.22624074	357.4944687	0	35.72619971	448	0	0.002790307	107.3918284	76.8642
IR29	Ariramba	-6.131419827	no	IR	IR2	-62.25412105	-6.131419827	0.002145977	2.153	8.404	3.972635955	0	0	25	0	0.037158325	10.557	1.0765
IR30	Awa	-3.331020718	no	IR	IR2	-46.46901702	-3.331020718	0.13107574	26.19257692	15.33690943	648.0403597	0	7.739119659	323	0	0	41.52948636	23.483
IR31	Badjonkore	-8.863407123	no	IR	IR2	-52.01068296	-8.863407123	0.089247281	55.91571784	14.32036224	283.8850545	0	3.0805688	484	0	0.001912005	70.23608008	44.3966
IR32	Balaio	0.424154829	no	IR	IR2	-66.60496816	0.424154829	0.001199817	40.17515	7.256	1.254390225	0	0.449829596	6	0	0.006596682	47.43115	55.414
IR33	Banawá	-6.783829746	no	IR	IR2	-64.92418523	-6.783829746	0.00018297	60.76602992	20.68111232	0.276373396	0	0	1	0	0.02373754	81.44714224	40.8322
IR34	Barata Livramento	3.314319083	no	IR	IR2	-61.05712836	3.314319083	0.010934065	2.26205	4.562352941	39.07595845	31.09003577	1.112226534	49	0	0	6.824402941	1.2926
IR35	Barreira da Missão	-3.41661265	no	IR	IR2	-64.63487976	-3.41661265	0.017670656	0.28155	2.8935	23.70520643	0	3.220045993	171	0	0.461122848	3.17505	0.1877
IR36	Batovi	-12.95184108	no	IR	IR2	-53.93116099	-12.95184108	0.002540095	1.346666667	1.909257143	11.10398094	0	0.071545201	6	0	1.619962047	3.25592381	1.01
IR37	Baú	-7.354850634	no	IR	IR2	-54.48733314	-7.354850634	0.144840056	461.5943453	65.12615844	357.0833937	0	82.9974345	1227	0	0.005205873	526.7205037	308.582
IR38	Betania	-3.086693513	no	IR	IR2	-68.0597897	-3.086693513	0.009550187	17.1009375	18.39439474	28.23127681	0	1.121135418	50	0	0.051782983	35.49533224	13.4125
IR39	Boca do Acre	-9.068902204	no	IR	IR2	-67.12106626	-9.068902204	0.089962712	7.188	20.34928	297.3068177	0	78.60007214	519	0	0.080779132	27.53728	5.7504
IR40	Bom Intento	-4.352908338	no	IR	IR2	-70.00074121	-4.352908338	0.003267491	0.2443	2.886805263	20.44051609	0	0.00152221	6	0	1.302437949	3.131105263	0.1396
IR41	Bom Jesus	3.451744239	no	IR	IR2	-59.84276374	3.451744239	0.003409168	0.141833333	2.766133333	3.635892961	0	0	19	0	5.753657287	2.907966667	0.0851
IR42	Boqueirão	3.252113874	no	IR	IR2	-61.29468121	3.252113874	0.0104945	2.619081818	5.298301667	36.64115354	38.29650187	0.508348649	37	0	0.057020244	7.917383485	1.6947
IR43	Cabeceira do Rio Acre	-10.88630902	no	IR	IR2	-69.9788279	-10.88630902	0.004832909	21.53317734	18.518841	6.159845885	0	1.646915486	38	0	0.046187382	40.05201834	17.6118
IR44	Cacau do Tarauaca	-7.425867829	no	IR	IR2	-69.90828107	-7.425867829	0.016464082	9.114576471	13.71924792	72.90790835	0	2.968396124	102	0	0.040092443	22.83382439	6.3896
IR45	Cachoeira Seca	-4.318038588	yes	IR	IR2	-54.11605341	-4.318038588	0.371095833	146.2087452	44.8552125	788.4797174	0	252.1532219	1600	0	0.004376778	191.0639577	73.4137
IR46	Caititu	-7.844723852	no	IR	IR2	-64.7700781	-7.844723852	0.019700038	92.51608477	35.87577907	67.04225296	0	2.226374259	128	0	0.044940692	128.3918638	65.7832
IR47	Cajueiro	3.764472861	no	IR	IR2	-61.30798745	3.764472861	0.002136644	0.790628571	3.732035294	6.246845618	1.691640019	0	14	0	0.293295237	4.522663866	0.4612
IR48	Cajuhiri Atravessado	-3.986129327	no	IR	IR2	-63.37816734	-3.986129327	0.002616251	1.9683	4.85966	2.953724729	0	0	25	0	0.051254434	6.82796	1.3122
IR49	Camadeni	-7.235939514	no	IR	IR2	-67.10501852	-7.235939514	0.000896745	48.41033898	4.866711765	0.554445745	0	0.188634642	6	0	0.0090608	53.27705075	32.6424
IR50	Camicua	-8.630347734	no	IR	IR2	-67.56736287	-8.630347734	0.016409532	16.19557778	12.93416667	56.46809998	0	5.493730116	106	0	0.014651841	29.12974444	6.3374
IR51	Campinas/Katukina	-7.794571294	no	IR	IR2	-72.18368306	-7.794571294	0.025215903	11.12666667	16.19296	48.72435957	0	7.189461139	237	0	0.108234576	27.31962667	8.345
IR52	Canauanim	2.779007225	no	IR	IR2	-60.49771127	2.779007225	0.015418946	1.848785714	3.409038462	57.60286351	35.73587368	4.349162195	55	0	0.088058744	5.257824176	1.1765
IR53	Capoto/Jarina	-10.19415021	no	IR	IR2	-53.15276199	-10.19415021	0.112431488	142.131711	30.71805882	210.5148534	67.62958771	5.850359993	696	0	0.002559731	172.8497699	126.8886
IR54	Caru	-3.722637133	no	IR	IR2	-46.32603335	-3.722637133	0.115064698	35.42585306	20.77972185	728.9031771	4.822985917	2.107523578	206	0	0.004713177	56.20557492	17.1868
IR55	Catipari/Mamoria	-7.510910696	no	IR	IR2	-66.75912291	-7.510910696	0.00505295	35.51414706	18.5626314	14.271247	0	3.055019362	27	0	0.008047825	54.07677846	24.787
IR56	Coata-Laranjal	-4.659683517	no	IR	IR2	-59.13041239	-4.659683517	0.034628768	242.210902	57.91926327	84.07624185	0	4.364913397	212	0	0.000852392	300.1301652	235.104
IR57	Cuia	-3.514908217	no	IR	IR2	-59.20668623	-3.514908217	0.010312527	0.365333333	2.644524096	30.39482823	9.63014406	1.607779809	56	0	5.029250073	3.00985743	0.137
IR58	Cuiu-Cuiu	-2.383743737	no	IR	IR2	-65.01209766	-2.383743737	0.001405513	7.440192308	9.846156522	6.38909102	0	0.338070483	2	0	0.02382903	17.28634883	3.8689
IR59	Cunhã-Sapucaia	-4.514641363	no	IR	IR2	-60.45034167	-4.514641363	0.01251021	125.467377	47.13191995	38.47084532	0	5.062938204	62	0	0.001590247	172.599297	96.705
IR60	Deni	-6.787111859	no	IR	IR2	-67.52752336	-6.787111859	0.014170056	495.017736	82.59766667	12.20961899	0	2.099990656	89	0	0.001693555	577.6154026	332.13
IR61	Diahui	-7.974506281	no	IR	IR2	-62.23921705	-7.974506281	0.002398723	14.58020182	11.46207018	6.550868749	0	0	12	0	0.04035137	26.04227199	9.8394
IR62	Erikpatsá	-11.24101158	no	IR	IR2	-58.27339597	-11.24101158	0.041505068	9.636783333	10.40448	310.7972436	0	1.182133694	60	0	0.003611619	20.04126333	8.2601
IR63	Escondido	-9.490399057	no	IR	IR2	-58.64486048	-9.490399057	0.028326744	39.45507692	22.25214545	120.1418247	0	13.85760418	172	0	0.006609696	61.70722238	34.1944
IR64	Espírito Santo	-2.754638769	no	IR	IR2	-67.08643725	-2.754638769	0.006020641	6.200615385	6.952117143	17.33440676	0	0	30	0	0.049912073	13.15273253	3.664
IR65	Estação Parecis	-14.13800089	no	IR	IR1	-56.9240324	-14.13800089	0.016245601	0	0	128.0654928	0	0	6	0	1.137565076	0	0
IR66	Estrela da Paz	-2.843510766	no	IR	IR2	-66.85753599	-2.843510766	0.007255344	1.660755556	5.558982353	18.16367195	0	1.860632739	42	0	0.049258568	7.219737908	1.3588
IR67	Évare I	-3.748561969	no	IR	IR2	-69.56578616	-3.748561969	0.041148608	137.3283	38.78747431	100.0102316	0	7.697732409	170	0	0.006290234	176.1157743	61.0348
IR68	Évare II	-3.806120469	no	IR	IR2	-69.27660702	-3.806120469	0.005796521	40.78014348	24.33913396	23.65838799	0	1.603905452	14	0	0.00294841	65.11927744	38.2834
IR69	Fortaleza do Castanho	-3.749503263	no	IR	IR2	-60.52869544	-3.749503263	0.004794598	0.67896	2.820666667	21.85671585	0	0.323248453	29	0	0.553971935	3.499626667	0.5658
IR70	Fortaleza do Patauá	-3.14566555	no	IR	IR2	-60.73981472	-3.14566555	0.004868451	0.1566	2.461	25.88511958	18.82809973	0.62544732	14	0	0	2.6176	0.0783
IR71	Galibi	3.953257935	no	IR	IR2	-51.72398371	3.953257935	0.002341721	0.9429	2.831255556	3.064982204	0.746616006	1.11112292	18	0	0.031814783	3.774155556	0.6286
IR72	Gavião	-3.424875428	no	IR	IR2	-59.48247689	-3.424875428	0.012862991	2.4596	4.097659091	43.38646572	0	8.268702783	77	0	0.042341763	6.557259091	1.716
IR73	Geralda Toco Preto	-5.017091704	no	IR	IR2	-45.6978761	-5.017091704	0.037145774	3.7326	6.412909091	219.576178	20.95700979	10.81996948	112	0	0	10.14550909	1.8663
IR74	Governador	-5.492388833	no	IR	IR2	-46.65833982	-5.492388833	0.09323817	0	4.9792	331.8816076	24.81505501	5.212762702	474	0	0.035881379	4.9792	4.2314
IR75	Guajahã	-7.72460458	no	IR	IR2	-66.85290219	-7.72460458	0.005664852	1.446933333	6.663191667	16.78348702	0	3.282058673	44	0	0.114498811	8.110125	1.0852
IR76	Hi Merimã	-6.968978462	no	IR	IR2	-65.69703917	-6.968978462	0.000151303	214.8684789	36.88500909	0.144606581	0	0	1	0	0.001370694	251.753488	144.5458
IR77	Igarapé Capana	-8.868673534	no	IR	IR2	-68.15011523	-8.868673534	0.005794101	23.54416667	22.6515	19.50347669	0	1.981378688	42	0	0.008136173	46.19566667	14.1265
IR78	Igarapé do Caucho	-8.27422054	no	IR	IR2	-70.69446136	-8.27422054	0.018422482	3.112685714	7.31514	81.312098	0	1.255895794	108	0	0.222246121	10.42782571	2.7236
IR79	Igarapé Grande	-3.224382177	no	IR	IR2	-64.87306802	-3.224382177	0.012329531	0.2524	2.6213	18.51682116	0	2.473190172	130	0	2.288684505	2.8737	0.1262
IR80	Igarapé Lage	-10.5256792	no	IR	IR2	-65.02688586	-10.5256792	0.097078178	29.17408732	18.18989605	595.7429079	12.050567	17.36505654	273	0	0.005784386	47.36398338	11.3811
IR81	Igarapé Lourdes	-10.48159657	no	IR	IR2	-61.64378647	-10.48159657	0.097562137	22.50922162	14.95867042	554.4343054	4.661509991	13.86214168	278	0	0.00098457	37.46789204	20.3132
IR82	Igarapé Ribeirão	-10.27005259	no	IR	IR2	-65.09066308	-10.27005259	0.080221502	12.04122692	10.712625	397.9428836	28.51409912	41.5053778	323	0	0.028516049	22.75385192	5.0906
IR83	Ilha do Camaleão	-3.672321689	no	IR	IR2	-61.49797426	-3.672321689	0.00524705	0.0171	1.944666667	1.746120963	0	0.07731012	0	0	16.57874747	1.961766667	0.0171
IR84	Inauini/Teuini	-7.938536693	no	IR	IR2	-68.18736449	-7.938536693	0.004450751	147.7027442	68.080032	1.917273467	0	0.40062277	40	0	0.004306055	215.7827762	102.439
IR85	Ipixuna	-6.795048096	no	IR	IR2	-62.18350434	-6.795048096	0.007905045	63.03141026	16.39215625	10.91752089	0	0.112310468	54	0	0	79.42356651	44.695
IR86	Irantxe	-12.84597479	no	IR	IR2	-57.9667627	-12.84597479	0.034087889	5.805	5.0796	238.242705	37.76528602	0.091054532	63	0	0.066340792	10.8846	4.515
IR87	Manoki	-12.72986703	no	IR	IR1	-57.68605408	-12.72986703	0.184991581	42.35116667	22.28722222	853.0059919	37.76405007	25.14179464	538	0	0.008144871	64.63838889	25.4107
IR88	Itaitinga	-3.56381006	no	IR	IR2	-59.19708815	-3.56381006	0.006661733	0.01668	2.0553	6.481761526	4.574164093	0	14	0	16.38628085	2.07198	0.0278
IR89	Jabuti	3.206076229	no	IR	IR2	-60.29832843	3.206076229	0.008899291	2.779063636	4.7823	24.517474	18.43098044	0	62	0	0	7.561363636	1.4557
IR90	Jacamim	1.988428225	no	IR	IR2	-59.85926425	1.988428225	0.01876222	31.20442344	17.72950732	29.10732819	22.39320994	0.077301256	109	0	0.00928302	48.93393075	19.7731
IR91	Jaminaua/Envira	-9.505092949	no	IR	IR2	-71.06752418	-9.505092949	0.004075586	33.853116	9.180045	4.9227525	0	0.366608026	35	0	0	43.033161	27.3009
IR92	Jaminawa Arara do Rio Bagé	-8.836204646	no	IR	IR2	-72.19358771	-8.836204646	0.002264705	12.26758235	18.29630924	1.647516627	0	0.154884131	20	0	0	30.5638916	9.9309
IR93	Jaminawa do Igarapé Preto	-8.038669515	no	IR	IR2	-72.91239057	-8.038669515	0.011426083	9.376733333	16.67200563	46.14423228	0	2.222534772	75	0	0.036832222	26.04873897	8.9145
IR94	Japuira	-10.73077908	no	IR	IR2	-58.23947938	-10.73077908	0.045023772	31.342	12.87257222	308.3382592	10.48271012	9.60342195	93	0	0.005282608	44.21457222	15.671
IR95	Jaquiri	-3.088369787	no	IR	IR2	-64.87407353	-3.088369787	0.003375281	0.474366667	3.759142857	7.148887324	0	0.546010197	34	0	0.324583815	4.233509524	0.4066
IR96	Jarawara/Jamamadi/Kanamati	-7.149023575	no	IR	IR2	-65.37792117	-7.149023575	0.00870667	121.9857738	19.76830875	9.491105733	0	1.442694827	64	0	0.001373354	141.7540826	82.8086
IR97	Jatuarana	-3.085235531	no	IR	IR2	-60.91519097	-3.085235531	0.005591408	0.874333333	3.639133333	25.82315424	7.93820408	0.501277607	32	0	0	4.513466667	0.5246
IR98	Jauary	-3.412184095	no	IR	IR2	-59.05582825	-3.412184095	0.024429367	3.9215	9.383231579	89.81919324	0	4.4664537	110	0	0.208444516	13.30473158	2.53
IR99	Juma	-7.34244781	no	IR	IR2	-63.97142236	-7.34244781	0.000709006	11.73572	17.44499355	1.960674665	0	0.203131707	6	0	0.082767529	29.18071355	8.0936
IR100	Jumina	4.040099411	no	IR	IR2	-51.59719369	4.040099411	0.003118762	8.833552941	6.942434211	2.358873737	0	0.070935952	32	0	0.067122642	15.77598715	4.1714
IR101	Kampa do Igarapé Primavera	-8.643757447	no	IR	IR2	-71.73460428	-8.643757447	0.005944812	8.50272	11.34093913	9.586377668	0	1.520278087	62	0	0.015994721	19.84365913	5.0016
IR102	Kampa do Rio Amônia	-9.307471908	no	IR	IR2	-72.98327351	-9.307471908	0.004673425	48.47991176	38.19003636	14.65211605	0	0.258871268	13	0	0.016463145	86.66994813	29.9694
IR103	Kampa e Isolados do Rio Envira	-9.793568745	no	IR	IR2	-71.77324389	-9.793568745	0.00202793	90.05879517	19.65074087	2.735666611	0	0.272408914	11	0	0.001406684	109.709536	79.6029
IR104	Kanamari do Rio Juruá	-6.876123287	no	IR	IR2	-69.05594256	-6.876123287	0.014123156	195.0047733	64.14836538	33.10205058	0	2.619276522	99	0	0.006562689	259.1531387	132.9578
IR105	Karajá Santana do Araguaia	-8.87913913	no	IR	IR2	-49.77030337	-8.87913913	0.011087995	0.270028571	2.981937288	41.7004717	0	0	83	0	0.874544188	3.25196586	0.1454
IR106	Kararaô	-4.101862148	no	IR	IR2	-52.9380465	-4.101862148	0.002983932	41.98293393	15.56731429	21.500564	0	0.586172273	0	0	0.002556375	57.55024821	33.1133
IR107	Karipuna	-9.971019974	no	IR	IR2	-64.49415078	-9.971019974	0.336566913	46.05030991	36.70371667	845.8961861	20.73749924	256.0395822	2338	0	0.011790736	82.75402658	32.3518
IR108	Karitiana	-9.332394867	no	IR	IR2	-64.05138806	-9.332394867	0.041197746	28.18945316	20.0794	157.3516062	0	13.85468711	282	0	0.025131541	48.26885316	18.8726
IR109	Katukina/Kaxinawá	-8.077142273	no	IR	IR2	-70.40973254	-8.077142273	0.029555528	5.380335484	9.662335385	118.1219294	0	6.295861919	185	0	0	15.04267087	5.2122
IR110	Kaxarari	-9.388140229	no	IR	IR2	-66.29278129	-9.388140229	0.098876682	46.55223243	27.86481569	277.628267	0	92.81684405	614	0	0.008499683	74.41704812	31.374
IR111	Kaxinawá Colônia Vinte e Sete	-8.101993606	no	IR	IR2	-70.78437039	-8.101993606	0.010043185	0.0236	1.967304348	59.97229269	0	0.541540149	22	0	5.762909146	1.990904348	0.0118
IR112	Kaxinawá da Praia do Carapanã	-8.403274373	no	IR	IR2	-71.3551328	-8.403274373	0.020353255	15.480225	18.60156667	29.81591933	0	6.096118697	193	0	0.018871106	34.08179167	13.7602
IR113	Kaxinawá do Baixo Rio Jordão	-9.27907203	no	IR	IR2	-72.01818219	-9.27907203	0.013784287	3.46847931	9.219894958	25.41762397	0	3.48250662	119	0	0.187419345	12.68837427	2.9877
IR114	Kaxinawá do Rio Humaitá	-9.241134407	no	IR	IR2	-71.5041236	-9.241134407	0.018654872	57.90578873	27.28325854	26.54950825	0	7.317791341	167	0	0.036096475	85.18904727	43.893
IR115	Kaxinawá do Rio Jordão	-9.535858997	no	IR	IR2	-72.13729498	-9.535858997	0.00854826	32.09093846	22.68925424	6.042691421	0	0.978399385	58	0	0.018886885	54.7801927	30.7128
IR116	Kaxinawá Nova Olinda	-9.127456646	no	IR	IR2	-70.71234778	-9.127456646	0.01204764	6.740066667	11.35957895	12.10209883	0	4.161542704	126	0	0	18.09964561	6.2216
IR117	Kaxinawá Seringal Independência	-9.31548	no	IR	IR1	-71.92075407	-9.31548	0.009350896	4.935652174	10.68654095	12.43115937	0	5.930763299	82	0	0	15.62219313	3.96
IR118	Kayabi	-8.654156565	no	IR	IR2	-57.33013962	-8.654156565	0.131934321	250.7811765	30.52859686	435.7363746	0	31.67644446	550	0	0.001257272	281.3097733	213.164
IR119	Kayapó	-7.701662538	yes	IR	IR2	-51.93125179	-7.701662538	0.517679881	718.280641	58.26966912	1693.471306	38.16168856	72.47774641	2669	0	0.000849995	776.5503101	328.074
IR120	Koatinemo	-4.28429315	no	IR	IR2	-52.27719556	-4.28429315	0.030477047	41.70322425	7.409270642	69.52675258	0	27.68020641	203	0	0.002118223	49.11249489	38.7991
IR121	Kulina do Medio Jurua	-7.219820757	no	IR	IR2	-70.65128093	-7.219820757	0.023128626	202.1089367	72.31821289	51.06423499	0	4.712665694	161	0	0.000572048	274.4271496	163.5864
IR122	Kulina do Rio Envira	-9.457661018	no	IR	IR2	-71.40016368	-9.457661018	0.002553026	35.84601282	12.50896296	5.858770166	0	0.004224578	18	0	0.005943825	48.35497578	27.867
IR123	Kulina Igarapé do Pau	-9.287183431	no	IR	IR2	-70.98374218	-9.287183431	0.007705051	18.50976	19.60172069	8.885756055	0	1.612442104	77	0	0.042589216	38.11148069	10.2832
IR124	Kumaru do Lago Ualá	-2.953337873	no	IR	IR2	-65.79481051	-2.953337873	0.001605891	10.679375	10.48517647	7.655549382	0	0.156256739	1	0	0.055969853	21.16455147	8.5435
IR125	Kwazá do Rio São Pedro	-12.36889343	no	IR	IR2	-61.40412559	-12.36889343	0.020094549	0	0	131.42248	0	7.08629658	39	0	0.492741476	0	0
IR126	Lago Aiapua	-4.378075683	no	IR	IR2	-62.14460228	-4.378075683	0.000920309	3.3124	5.3475	4.297390365	0	0	3	0	0.065010566	8.6599	2.4843
IR127	Lago Capanã	-6.047438164	no	IR	IR2	-62.13769557	-6.047438164	0.002111503	1.44474	8.399096	6.11298644	0	0	17	0	0.835656093	9.843836	1.3134
IR128	Lago do Beruri	-3.804202598	no	IR	IR2	-61.27245283	-3.804202598	0.005414004	1.103	3.8533625	18.93442466	0	0.687708155	43	0	0.615987095	4.9563625	0.4412
IR129	Lago do Limão	-4.273309092	no	IR	IR1	-59.91740089	-4.273309092	0.012067186	2.259384615	8.023466667	33.47246941	0	6.884445632	76	0	0.548687244	10.28285128	1.6784
IR130	Lago Jauari	-6.204928449	no	IR	IR2	-61.96498663	-6.204928449	0.002824273	3.186266667	7.479926087	9.562627501	0	0.231100926	19	0	0.299414595	10.66619275	2.4936
IR131	Lagoa dos Brincos	-13.26492967	no	IR	IR2	-60.18166422	-13.26492967	0.002195015	0	0	15.45365005	0	0	5	0	0.419745098	0	0
IR132	Lauro Sodré	-4.487827314	no	IR	IR2	-69.90800955	-4.487827314	0.00242009	2.1176	4.485745833	11.94976498	0	0.000620536	8	0	0.112074996	6.603345833	2.1176
IR133	Macarrão	-2.920890126	no	IR	IR2	-67.13863069	-2.920890126	0.005208211	7.06155	5.328369841	19.59612769	0	0.415769399	10	0	0.047411742	12.38991984	4.7077
IR134	Mãe Maria	-5.133874446	no	IR	IR2	-48.90666642	-5.133874446	0.062617118	12.91301622	13.72644118	489.8645314	0	3.268114239	70	0	0	26.63945739	6.2866
IR135	Malacacheta	2.589522742	no	IR	IR2	-60.4634443	2.589522742	0.023353483	4.3986	6.602065714	83.17547833	22.15093038	10.22809007	88	0	0.4544057	11.00066571	2.9324
IR136	Mamoadate	-10.66243431	no	IR	IR2	-70.26561456	-10.66243431	0.017495354	95.66091488	45.50159143	20.87035066	0	3.345552918	110	0	0.014229134	141.1625063	69.9394
IR137	Mangueira	3.269696755	no	IR	IR2	-61.40594832	3.269696755	0.006140646	0.53425	3.238818182	32.07124215	30.57825333	0.184229853	4	0	1.021671701	3.773068182	0.4274
IR138	Manoa/Pium	2.949402547	no	IR	IR2	-60.0870922	2.949402547	0.036843883	6.900419048	8.342129032	129.6375739	11.89671481	4.415480862	131	0	0.083012046	15.24254808	4.5284
IR139	Mapari	-2.14700614	no	IR	IR2	-67.2563141	-2.14700614	0.001955398	21.93917143	15.00375	8.47428108	0	0.467678919	7	0	0.013042802	36.94292143	17.0638
IR140	Maraã Urubaxi	-1.631804016	no	IR	IR2	-65.50469491	-1.631804016	0.0006718	17.608325	8.343	0.981164495	0	0.732011645	5	0	0.014493493	25.951325	10.0619
IR141	Maraitá	-3.216226751	no	IR	IR2	-68.34644235	-3.216226751	0.003295114	13.394	11.96444286	13.48079209	0	0.158903986	17	0	0.037845831	25.35844286	6.0273
IR142	Maraiwatsede	-11.74405649	yes	IR	IR2	-51.69876978	-11.74405649	0.46590683	35.40878571	25.639128	1537.252386	0	33.30631765	1828	0	0.027736603	61.04791371	16.5241
IR143	Marajai	-3.197941526	no	IR	IR2	-64.82822192	-3.197941526	0.007613631	0.190483333	2.64438	14.18782723	0	0.112451381	74	0	2.520547067	2.834863333	0.1039
IR144	Maranduba	-8.87026436	no	IR	IR2	-49.69875714	-8.87026436	0.01048554	0.065625	2.302946341	19.41457629	0	0	17	0	24.22588762	2.368571341	0.0375
IR145	Lago do Marinheiro	-3.598799918	no	IR	IR2	-59.99769607	-3.598799918	0.002559684	0.833181818	5.007156667	14.1252557	0	0	9	0	0.791423998	5.840338485	0.7332
IR146	Massaco	-12.55475302	no	IR	IR2	-62.58879355	-12.55475302	0.081175914	51.97547619	17.74491351	174.192971	22.96069175	5.792676835	540	0	0.002578991	69.7203897	43.6594
IR147	Matintin	-2.884292512	no	IR	IR2	-68.46170592	-2.884292512	0.000659845	3.1896	6.338266667	3.911769688	0	0.189944827	0	0	0.070572189	9.527866667	2.3922
IR148	Mawetek	-6.63027863	no	IR	IR2	-70.27791359	-6.63027863	0.01249647	38.54258182	21.16348254	34.68315825	0	1.219883406	99	0	0	59.70606436	25.8912
IR149	Médio Rio Negro I	-0.673164844	no	IR	IR2	-67.46137321	-0.673164844	0.011869766	201.5336103	32.98720104	12.28794759	0	3.667053887	71	0	0.000901592	234.5208113	193.483
IR150	Médio Rio Negro II	-0.193739253	no	IR	IR2	-66.17519886	-0.193739253	0.001687447	48.56928571	29.76607143	2.54722752	0	1.468404349	7	0	0.009922629	78.33535714	33.9985
IR151	Menkragnoti	-8.606792994	no	IR	IR2	-53.33280565	-8.606792994	0.115898839	1405.63114	58.07398344	330.530201	0	46.31890382	729	0	0.001455332	1463.705124	987.48
IR152	Menkü	-12.24431997	no	IR	IR2	-58.31513645	-12.24431997	0.163172794	0	0	806.9844715	31.66724282	17.27154994	255	0	0.060606893	0	0
IR153	Meria	-3.222919714	no	IR	IR2	-64.85391211	-3.222919714	0.01048425	0.1236	2.0124	17.57425801	0	0.862975337	118	0	0	2.136	0.0618
IR154	Miguel/Josefa	-3.807295547	no	IR	IR2	-59.15133624	-3.807295547	0.007102948	0.415	4.006	13.6555238	0	1.210009188	37	0	7.198376304	4.421	0.332
IR155	Miratu	-3.027502455	no	IR	IR2	-65.23801353	-3.027502455	0.031073827	2.2212	5.9936	45.38262767	0	4.815406104	294	0	1.407764633	8.2148	1.4808
IR156	Moskow	2.755416682	no	IR	IR2	-60.16691743	2.755416682	0.018180303	2.602666667	5.140961538	65.94358903	35.71215615	3.291778635	75	0	0.069836787	7.743628205	1.464
IR157	Munduruku	-7.435494381	no	IR	IR2	-57.55367654	-7.435494381	0.144514558	564.3833069	59.90270893	150.0979197	0	41.97390182	891	0	0.003894169	624.2860158	483.072
IR158	Muriru	2.5612531	no	IR	IR2	-60.20815039	2.5612531	0.00491643	0.85335	4.0137	22.33027366	0	0.25334578	24	0	0.878866268	4.86705	0.5689
IR159	Murutinga/Tracaja	-3.380554459	no	IR	IR1	-59.21324718	-3.380554459	0.022285776	2.408112903	8.518054054	91.59146924	4.734120935	4.714722476	108	0	0.176082333	10.92616696	1.3573
IR160	Nambikwara	-12.94603577	no	IR	IR2	-59.45498522	-12.94603577	0.143706137	191.95875	44.57007778	415.0844743	123.6627983	9.487087932	883	0	0.004468668	236.5288278	102.378
IR161	Natal/Felicidade	-3.5679066	no	IR	IR2	-59.21809253	-3.5679066	0.00556644	0.045466667	2.603278481	8.679524758	6.354084074	0	16	0	10.20516497	2.648745148	0.0341
IR162	Nhamundá/Mapuera	-0.802245948	no	IR	IR2	-58.11327025	-0.802245948	0.019447895	316.7508767	9.925107843	21.31369623	0	3.685693747	109	0	0.001038502	326.6759845	212.918
IR163	Nova Esperança do Rio Jandiatuba	-3.576572931	no	IR	IR2	-68.7430708	-3.576572931	0.002358419	4.3868	8.411385714	6.79419313	0	0.638178763	18	0	0.108972781	12.79818571	2.1934
IR164	Nova Jacundá	-4.750956142	no	IR	IR2	-48.95272328	-4.750956142	0.008760357	0.0802	2.3123	70.423123	0	0.566454836	2	0	1.933180088	2.3925	0.0401
IR165	Nove de Janeiro	-7.434025164	no	IR	IR2	-62.575656	-7.434025164	0.019024541	70.06822826	23.2876058	58.88956095	0	7.39178186	141	0	0.015649064	93.35583406	47.7502
IR166	Nukini	-7.36350925	no	IR	IR2	-73.47389037	-7.36350925	0.018567989	12.65343	25.30785366	27.98541282	0	4.022373592	164	0	0.130732029	37.96128366	11.2119
IR167	Ouro	3.484412209	no	IR	IR2	-60.66558761	3.484412209	0.005166493	2.7664	2.64795	1.045903762	0	0	46	0	0.441623292	5.41435	1.456
IR168	Pacaas Novas	-11.37067845	no	IR	IR2	-65.10291654	-11.37067845	0.064804538	81.32245484	33.14723611	121.0171942	0	9.256789268	396	0	0.012668071	114.4696909	59.6414
IR169	Padre	-3.743581034	no	IR	IR2	-59.18238483	-3.743581034	0.005345274	0.21138	3.502918033	18.54768256	0	1.462051691	34	0	2.115491064	3.714298033	0.1626
IR170	Panará	-9.363596957	no	IR	IR2	-54.17714298	-9.363596957	0.063858289	141.3653769	16.2705	263.1070691	0	16.33079339	296	0	0.015492802	157.6358769	50.0068
IR171	Paquiçamba	-3.477764486	no	IR	IR2	-51.80317468	-3.477764486	0.009256739	0.5512	1.463304762	45.96182662	0	3.72079528	26	0	2.719591439	2.014504762	0.4134
IR172	Paquiçamba	-3.449367184	no	IR	IR2	-51.76600994	-3.449367184	0.026743337	2.677466667	5.530460526	136.9353414	0	16.90858731	58	0	0.210219264	8.207927193	2.0081
IR173	Paracuhuba	-3.5523214	no	IR	IR2	-59.07276872	-3.5523214	0.012065728	0.1914	3.101142857	31.52444203	0	5.961471084	72	0	5.377344223	3.292542857	0.1914
IR174	Parakanã	-4.794456092	no	IR	IR2	-50.12258875	-4.794456092	0.163380754	72.94388226	29.26568503	987.7185939	44.78430537	65.5175702	481	0	0.009628109	102.2095673	70.1166
IR175	Paraná do Arauató	-3.216698977	no	IR	IR2	-58.65424236	-3.216698977	0.003633689	1.74087	5.503146667	11.30104416	0	0.138555422	14	0	1.672990308	7.244016667	0.6003
IR176	Parana do Boa Boa	-1.66612936	no	IR	IR2	-67.13119159	-1.66612936	0.002086241	33.46473913	9.040907143	7.744863816	0	0.567309149	7	0	0.00855738	42.50564627	26.541
IR177	Parana do Paricá	-1.876695425	no	IR	IR2	-65.8392589	-1.876695425	0.000334472	1.713	4.401433333	1.062367854	0	0	0	0	0.581782265	6.114433333	0.8565
IR178	Parque do Aripuanã	-11.56546145	no	IR	IR2	-59.90613142	-11.56546145	0.115493006	236.5637197	30.28166216	498.9964732	75.00316238	26.48942173	553	0	0.001067137	266.8453819	163.891
IR179	Parque do Tumucumaque	1.60873474	no	IR	IR2	-55.48323675	1.60873474	0.161333869	389.5306398	53.75454828	21.63901391	0	0.564646538	1260	0	0.001613105	443.2851881	308.79
IR180	Parque do Xingu	-11.96548874	yes	IR	IR2	-53.37501522	-11.96548874	0.615591479	573.6382493	74.99139818	961.3721442	44.4435674	19.40964666	4133	0	0.000544557	648.6296475	528.274
IR181	Patauá	-3.443435089	no	IR	IR2	-59.29989424	-3.443435089	0.014531688	0.167466667	2.409343548	52.17709386	0	3.71936499	78	0	8.18588398	2.576810215	0.1256
IR182	Paukalirajausu	-14.76460146	no	IR	IR2	-59.64092153	-14.76460146	0.014029516	0	0	62.01437141	0	0.773587713	73	4.106709861	0.111074212	0	0
IR183	Paumari do Cuniua	-6.068637512	no	IR	IR2	-64.90122557	-6.068637512	0.001521017	12.40578	19.78598734	7.533864966	0	0.071552977	2	0	0.126537975	32.19176734	9.0774
IR184	Paumari do Lago Manissuã	-5.810135168	no	IR	IR2	-64.59177143	-5.810135168	0.000732219	5.089333333	8.458618421	2.671275942	0	0.153451504	1	0	0.659790711	13.54795175	2.429
IR185	Paumari do Lago Marahã	-7.62134471	no	IR	IR2	-65.23779485	-7.62134471	0.004708626	37.47103431	30.23021749	12.67180466	0	1.525111708	19	0	0.061334986	67.70125179	25.2262
IR186	Paumari do Lago Paricá	-5.937935139	no	IR	IR2	-64.71291397	-5.937935139	0.001704842	3.539647059	7.233492308	5.014771259	0	0.003740594	7	0	0.029438523	10.77313937	3.343
IR187	Paumari do Rio Ituxi	-7.369815433	no	IR	IR2	-64.97926185	-7.369815433	0.002279953	2.030358824	7.535059701	3.664282421	0	0.148212549	18	0	0.398647443	9.565418525	1.6054
IR188	Peneri/Tacaquiri	-8.142567556	no	IR	IR2	-67.08978342	-8.142567556	0.028128235	59.66319815	25.61451163	33.00111167	0	20.14313136	180	0	0.006601332	85.27770978	41.0422
IR189	Pequizal	-14.25752271	no	IR	IR2	-59.85736798	-14.25752271	0.020158596	0	0	145.7480532	0	1.442795042	39	0	0.147318639	0	0
IR190	Pimentel Barbosa	-13.43432172	no	IR	IR2	-51.63033105	-13.43432172	0.34481539	60.59536	31.10471333	684.607057	47.09163749	0.306933909	2202	0	0.009219492	91.70007333	32.7369
IR191	Pinatuba	-5.664225678	no	IR	IR2	-60.75393636	-5.664225678	0.008611836	8.86672037	16.41113158	18.55097486	0	0.45455898	70	0	0.140776401	25.27785195	6.0994
IR192	Pirahã	-7.127667899	no	IR	IR2	-62.09131573	-7.127667899	0.022103164	106.3405909	8.50187907	32.24276877	0	4.295603207	141	0	0.015045279	114.84247	71.9844
IR193	Pirineus de Souza	-12.74037639	no	IR	IR2	-59.92834868	-12.74037639	0.026411482	0	0	83.90805339	0	1.91276768	147	0	0.020618791	0	0
IR194	Pium	3.403031184	no	IR	IR2	-61.10510095	3.403031184	0.004291122	0.7345	2.5014	11.93986328	23.32738818	0.310217292	16	0	1.109089154	3.2359	0.452
IR195	Ponta da Serra	-4.750956142	no	IR	IR2	-48.95272328	-4.750956142	0.003215657	2.901333333	3.482561765	0.684434364	13.65138684	0	30	0	0.182178103	6.383895098	1.632
IR196	Ponte de Pedra	-13.56725457	no	IR	IR1	-57.35268614	-13.56725457	0.02344121	0	0	162.0626993	0	0.275601248	54	0	0.119090626	0	0
IR197	Porto Praia	-2.884497419	no	IR	IR2	-65.12730148	-2.884497419	0.000593765	1.0132	4.3989	2.038577301	0	0	1	0	0.916710214	5.4121	0.5066
IR198	Poyanawa	-7.566434756	no	IR	IR2	-73.07792382	-7.566434756	0.024961421	10.90736667	22.09608	90.51278554	5.266539931	7.0915724	157	0	0.138781069	33.00344667	8.5362
IR199	Praia do Índio	-4.282193491	no	IR	IR1	-56.02756575	-4.282193491	0.049212318	0.0064	1.66892381	26.45391778	14.26334107	0.069040181	9	0	154.9297651	1.67532381	0.0032
IR200	Praia do Mangue	-4.255848183	no	IR	IR1	-55.97381983	-4.255848183	0.143259334	0	1.735938462	24.26721452	8.129606474	0.057384722	15	0	479.1983268	1.735938462	0.0033
IR201	Raimundão	2.884555643	no	IR	IR2	-61.31590173	2.884555643	0.015349397	0.807583333	3.605890909	70.96383128	28.3543461	2.541975978	53	0	1.006465433	4.413474242	0.4405
IR202	Recreio/São Félix	-3.545366423	no	IR	IR2	-59.19908439	-3.545366423	0.006302353	0.032533333	1.990584906	10.11639838	7.412991743	0.162111259	33	0	7.935101053	2.023118239	0.0244
IR203	Rio Apaporis	-1.167731702	no	IR	IR2	-69.25522819	-1.167731702	0.00017675	14.22600066	7.352835165	0.326261246	0	0.275271985	0	0	0.031494067	21.57883583	11.8681
IR204	Rio Biá	-4.830157239	no	IR	IR2	-67.73983113	-4.830157239	0.007394136	382.0867452	99.83416196	6.568933006	0	1.831109799	49	0	0.001206885	481.9209072	258.326
IR205	Rio Branco	-12.1538627	no	IR	IR2	-62.64292837	-12.1538627	0.103510465	34.97296923	12.15056129	494.0314987	0	19.77315164	412	0	0.03643748	47.12353052	24.5756
IR206	Kuruáya	-5.746192968	no	IR	IR2	-54.57470819	-5.746192968	0.001243827	48.60988333	22.58369565	1.548002441	0	0.120989637	7	0	0.020940312	71.19357899	33.428
IR207	Rio Formoso	-14.52197253	no	IR	IR2	-58.08671264	-14.52197253	0.024340282	0	0	128.4437139	0	0.398847003	98	0	0.52557107	0	0
IR208	Rio Gregório	-8.368322782	no	IR	IR1	-71.78367406	-8.368322782	0.010894142	68.93538235	38.06119706	7.784652159	0	1.442434865	79	0	0.012993246	106.9965794	63.9219
IR209	Rio Guaporé	-11.95313466	no	IR	IR2	-64.71817187	-11.95313466	0.021965386	32.91596533	23.22241119	43.43707766	0	9.766189967	140	0	0.028877824	56.13837652	24.5032
IR210	Rio Jumas	-3.842986048	no	IR	IR2	-59.88583838	-3.842986048	0.005143817	2.4255	7.919446512	21.75253819	0	0.250709313	11	0	0.220402168	10.34494651	1.9404
IR211	Rio Manicoré	-6.187312558	no	IR	IR2	-61.52580569	-6.187312558	0.002088399	5.423685714	9.899871429	5.020512834	0	0.272927852	13	0	0.333455311	15.32355714	3.9964
IR212	Rio Mequens	-12.63300554	no	IR	IR2	-61.74503484	-12.63300554	0.051195937	14.20697222	10.0639575	389.7023273	8.120559692	5.872307733	61	0	0.064756293	24.27092972	11.1185
IR213	Rio Negro Ocaia	-11.08430768	no	IR	IR2	-64.62810761	-11.08430768	0.00968923	69.59926875	1.220762162	6.123759501	0	0.629871238	66	0	0.010014027	70.82003091	49.6626
IR214	Rio Negro Ocaia	-11.08673922	no	IR	IR2	-64.65680011	-11.08673922	0.015250043	30.76930293	25.30805916	11.04761208	0	0.696908122	107	0	0.013801583	56.07736209	22.1836
IR215	Rio Omerê	-12.81395597	no	IR	IR2	-61.10401447	-12.81395597	0.042002356	0	0	331.9766145	20.18580055	0.385872305	34	0	0.05126767	0	0
IR216	Rio Paru DEste	0.625643109	no	IR	IR2	-54.52914157	0.625643109	0.002862825	147.1161864	34.41706758	5.672987637	0	0.696652406	12	0	0	181.5332539	119.806
IR217	Rio Pindaré	-3.625806429	no	IR	IR2	-45.51430698	-3.625806429	0.063454403	2.963557895	8.688761224	428.1159605	48.78086922	0	101	0	0	11.65231912	1.5641
IR218	Rio Téa	-0.603245611	no	IR	IR2	-66.09060626	-0.603245611	0.002919003	56.06556667	20.27116111	5.48535366	0	0.376692087	15	0	0.001135614	76.33672778	43.8774
IR219	Rio Urubu	-3.112121479	no	IR	IR2	-58.93697685	-3.112121479	0.026623702	6.892118182	12.81136364	119.0340368	0	5.437852249	120	0	0.142985115	19.70348182	5.6158
IR220	Roosevelt	-11.10746347	no	IR	IR2	-60.58235147	-11.10746347	0.066835047	28.08130952	8.795232	357.3910836	3.558400035	6.662866032	205	0	0	36.87654152	23.5883
IR221	Sagarana	-11.91762396	no	IR	IR2	-64.95647974	-11.91762396	0.030802773	4.492133333	6.891091429	69.1351166	0	18.35422323	184	0	0.143799071	11.38322476	1.9252
IR222	Sai-Cinza	-6.450212833	no	IR	IR2	-57.97643698	-6.450212833	0.032634299	27.36362832	9.903941892	76.36736597	21.91578054	7.679336908	223	0	0.01000962	37.26757021	25.345
IR223	Santa Inez	4.170176013	no	IR	IR2	-61.36495945	4.170176013	0.005860264	4.16	5.899229412	22.20402551	0	1.37397625	32	0	0.052616464	10.05922941	3.12
IR224	São Francisco do Canimari	-3.408863281	no	IR	IR2	-68.33884994	-3.408863281	0.001468319	0.322	1.9538	0.811341009	0	0.295958021	16	0	0.391391755	2.2758	0.161
IR225	São Leopoldo	-4.558886244	no	IR	IR2	-69.74388601	-4.558886244	0.002064928	20.1675	11.85253061	5.515614337	0	0.083471248	10	0	0.074375983	32.02003061	16.134
IR226	São Pedro	-3.732965399	no	IR	IR2	-59.2417105	-3.732965399	0.006905757	0.157	3.457457143	14.86881246	0	2.166657027	26	0	8.840384485	3.614457143	0.1256
IR227	São Pedro do Sepatini	-7.886316052	no	IR	IR2	-65.79855206	-7.886316052	0.000756153	8.509398113	16.53531776	1.379659875	0	0.077349658	7	0	0.133290779	25.04471587	5.8954
IR228	São Sebastião	-2.692420138	no	IR	IR2	-67.5863562	-2.692420138	0.001315047	10.36576667	10.84523478	3.653416212	0	0.293843213	8	0	0.086224555	21.21100145	6.5468
IR229	Sararé	-14.8050092	no	IR	IR2	-59.4943622	-14.8050092	0.057805741	0	0	322.773605	30.99920022	0.956103106	185	3.144072677	0.033837536	0	0
IR230	Sepoti	-7.080082937	no	IR	IR2	-61.63833413	-7.080082937	0.014125445	77.43489362	19.07066667	21.70908358	0	13.89079316	116	0	0.012368028	96.50556028	51.992
IR231	Serra da Moça	3.253567402	no	IR	IR2	-60.68226065	3.253567402	0.006812481	1.430244444	3.828354545	12.5955324	0	0.065128017	64	0	0.214784789	5.25859899	1.1702
IR232	Serra Morena	-11.00988048	no	IR	IR2	-59.35159711	-11.00988048	0.036873557	15.62936538	6.244013462	202.160331	0	13.5261006	135	0	0.029322238	21.87337885	15.0505
IR233	Seruini/Mariene	-8.170869126	no	IR	IR2	-66.84382877	-8.170869126	0.002193676	45.8916955	9.6026	3.100297925	0	0.2106134	16	0	0.021616593	55.4942955	31.2514
IR234	Sete de Setembro	-10.95895885	no	IR	IR2	-61.19180858	-10.95895885	0.134208155	26.41408824	10.99763636	725.3070649	7.880617951	18.61121014	363	0	0.006768505	37.4117246	25.6594
IR235	Setemã	-4.98735741	no	IR	IR2	-60.07306912	-4.98735741	0.005205284	11.09535776	14.003885	13.24609081	0	1.403054155	44	0	0.080279223	25.09924276	10.0946
IR236	Sororó	-5.938967803	no	IR	IR2	-48.68756516	-5.938967803	0.037557062	0	0	284.6429813	24.75190091	1.6479106	30	0	0.222679605	0	0
IR237	Sucuba	2.968276679	no	IR	IR2	-61.15415686	2.968276679	0.006957049	1.124545455	6.054288462	15.94729676	39.03372433	0.620624612	37	0	0.306801256	7.178833916	0.6185
IR238	Tabalascada	2.683841896	no	IR	IR2	-60.57158199	2.683841896	0.010931177	2.524122222	2.8483	32.67038495	38.79983323	0.937775803	37	0	0.328744258	5.372422222	1.3363
IR239	Tabocal	-3.730105355	no	IR	IR2	-60.40470871	-3.730105355	0.002636239	0.247733333	2.623843478	10.2946343	2.70449996	0.991559838	16	0	0	2.871576812	0.0929
IR240	Taihantesu	-14.11021486	no	IR	IR2	-59.5446103	-14.11021486	0.004680601	0	0	17.7704885	0	0.545347747	32	0	0.436991042	0	0
IR241	Tembé	-2.685119148	no	IR	IR2	-48.27423332	-2.685119148	0.004808056	0.2937	3.682766667	28.63707097	0	0.456245309	8	0	1.708703893	3.976466667	0.2136
IR242	Tenharim do Igarapé Preto	-8.494141717	no	IR	IR2	-61.18087488	-8.494141717	0.006174181	19.19195429	19.7711625	8.166851358	0	0.86547787	40	0	0.007155988	38.96311679	17.6768
IR243	Tenharim Marmelos	-8.30526526	no	IR	IR2	-61.93893358	-8.30526526	0.070805736	131.0006514	41.03227603	141.5854138	0	38.73740854	537	0	0.004431833	172.0329274	103.2222
IR244	Terena Gleba Iriri	-9.700180824	no	IR	IR2	-53.81344947	-9.700180824	0.03338184	8.910471429	7.535535484	64.21961758	0	3.361116612	261	0	0.420682874	16.44600691	6.0852
IR245	Itixi Mitari	-4.699572196	no	IR	IR2	-62.62436218	-4.699572196	0.001862172	30.15709412	17.12907302	8.010619873	0	0	5	0	0.013692866	47.28616713	18.9878
IR246	Tikúna de Feijoal	-4.339405533	no	IR	IR2	-69.44000468	-4.339405533	0.002959771	9.6	7.874676923	12.81656493	0	0.471562825	5	0	0.151356121	17.47467692	4.608
IR247	Torá	-6.313810186	no	IR	IR2	-61.65610248	-6.313810186	0.002589502	15.37812	15.242	10.71935024	0	0.353937879	12	0	0.0247561	30.62012	11.3912
IR248	Trincheira	-3.715241749	no	IR	IR2	-59.26393913	-3.715241749	0.006824389	0.488675	5.083855263	22.03647737	0	4.890785513	41	0	0	5.572530263	0.3554
IR249	Trincheira Bacaja	-4.673391414	no	IR	IR2	-51.4925614	-4.673391414	0.21196611	384.9210744	31.03061494	600.5028396	0	201.977238	969	0	0.011824179	415.9516893	165.179
IR250	Trocará	-3.578934885	no	IR	IR2	-49.71476443	-3.578934885	0.030903345	4.419430435	9.257894565	196.0162318	6.017687142	6.442764668	94	0	0.735379913	13.677325	2.1627
IR251	Trocará - Doação	-3.647459403	no	IR	IR2	-49.82531214	-3.647459403	0.127386997	0.0028	1.208872222	33.29653296	0	3.189401866	38	0	414.446453	1.211672222	0.0014
IR252	Trombetas/Mapuera	-0.09103332	no	IR	IR2	-58.61201964	-0.09103332	0.024891926	1083.817288	79.98630316	57.47719959	27.71726036	13.60545057	132	0.01372198	0.001165499	1163.803591	808.046
IR253	Truaru	3.233996493	no	IR	IR2	-60.97298387	3.233996493	0.003404047	1.059666667	2.936714286	9.414887128	19.43513465	0.071261701	13	0	0.506259486	3.996380952	0.578
IR254	Tubarão Latunde	-12.63197008	no	IR	IR2	-60.63035463	-12.63197008	0.066808291	17.8701	9.1592	396.6856326	11.07349968	11.01970362	179	0	0.063793079	27.0293	11.9134
IR255	Tikuna de Santo Antonio	-4.399014548	no	IR	IR2	-69.99492019	-4.399014548	0.004515937	0.198666667	2.806885714	25.06523977	0	0.301238613	12	0	0.776878011	3.005552381	0.1192
IR256	Tukuna Porto Espiritual	-4.467940654	no	IR	IR2	-69.82593888	-4.467940654	0.001968648	0.6614	2.8666	4.009043281	0	0.302733104	8	0	0.315633828	3.528	0.6614
IR257	Tukuna Umariaçu	-4.266287642	no	IR	IR2	-69.88155612	-4.266287642	0.006512678	0.81285	4.723320896	21.69477897	0	0.754633629	44	0	0.395064677	5.536170896	1.0838
IR258	Tumiã	-8.010053348	no	IR	IR2	-66.58481131	-8.010053348	0.002810906	38.99843765	26.32201613	2.80539038	0	2.960991392	22	0	0.027456128	65.32045378	26.7328
IR259	Tupã-Supé	-3.14148076	no	IR	IR2	-65.01906321	-3.14148076	0.012084256	1.823	6.2326	17.03268649	0	2.670501267	134	0	0.228725619	8.0556	0.9115
IR260	Turé/Mariquita	-2.293055992	no	IR	IR2	-48.33791053	-2.293055992	0.150405517	0.0298	1.5501	22.5475555	0	0.825451399	45	0	495.9692595	1.5799	0.0149
IR261	Turé/Mariquita II	-2.285381821	no	IR	IR1	-48.35184661	-2.285381821	0.006556787	0.0891	1.990214286	23.44231692	0	1.090498448	48	0	0.784953082	2.079314286	0.0594
IR262	Uaçá	3.541054303	no	IR	IR2	-51.50102877	3.541054303	0.122529027	72.9076832	21.50174779	47.90380684	98.71050024	9.969325245	890	0	0.001981134	94.40943099	46.9766
IR263	Uati-Paraná	-2.400910721	no	IR	IR2	-67.36295224	-2.400910721	0.007031355	25.98407407	16.02871667	22.16674799	0	7.664657331	10	0	0.006376177	42.01279074	28.0628
IR264	Umutina	-15.00598053	no	IR	IR2	-57.05579437	-15.00598053	0.039666089	0	0	274.0441333	0	0.784756403	63	0	0.554795604	0	0
IR265	Uneiuxi	-1.329424898	no	IR	IR2	-66.76426276	-1.329424898	0.000488885	75.36362667	19.90657143	2.293899186	0	0	1	0	0.002696878	95.2701981	59.4976
IR266	Uneiuxi	-1.388863065	no	IR	IR2	-66.74642573	-1.388863065	0.001067591	66.13648421	27.12916667	4.750942931	0	0	2	0	0.008572047	93.26565088	43.3308
IR267	Uru-Eu-Wau-Wau	-11.1643851	yes	IR	IR2	-63.49690955	-11.1643851	0.379606	486.6399197	82.84017739	2028.235972	60.99812382	86.71368051	1151	0	0.010574205	569.4800971	391.106
IR268	Urubu Branco	-10.70791285	no	IR	IR2	-51.250626	-10.70791285	0.218815219	0	0	546.4632986	0	4.705101762	1210	0	0.021628468	0	0
IR269	Urucu/Juruá	-5.373923498	no	IR	IR2	-45.91910008	-5.373923498	0.052190086	2.996233333	7.035717241	183.1830054	15.80262995	1.710352073	280	0	0.031908334	10.03195057	2.5682
IR270	Vale do Guaporé	-13.7442166	no	IR	IR2	-59.94995496	-13.7442166	0.206185327	0	0	1204.354661	99.01718381	14.88227088	663	0	0.014112514	0	0
IR271	Vale do Javari	-5.858651897	no	IR	IR2	-71.40227377	-5.858651897	0.043071869	2663.274735	245.7272218	118.2228409	0	15.97508939	211	0	0.00072014	2909.001957	1940.27
IR272	Vui-Uata-In	-3.55173829	no	IR	IR2	-68.395728	-3.55173829	0.005492527	24.01884	17.64336774	12.18730379	0	1.346413466	39	0	0.014428219	41.66220774	13.3438
IR273	Waiãpi	1.169118477	no	IR	IR2	-52.90557621	1.169118477	0.019871341	82.67225038	32.01448451	15.58854195	49.21388823	2.095841687	119	0	0.042912349	114.6867349	60.4715
IR274	Waimiri-Atroari	-0.813784138	no	IR	IR2	-60.63802144	-0.813784138	0.036809161	555.621569	58.64783951	71.9315195	186.3948417	5.842897263	86	0.553673922	0.00173295	614.2694085	266.331
IR275	WaiWái	1.393162016	no	IR	IR2	-59.64334163	1.393162016	0.026424096	50.82378857	19.05024643	88.85777144	0	15.92416374	140	0	0.003367188	69.874035	41.3682
IR276	Wawi	-11.74023252	no	IR	IR2	-53.05468014	-11.74023252	0.033612995	27.25518158	8.472071642	79.92586676	0	0.228815558	194	0	0.023505378	35.72725322	15.0101
IR277	Xambioá	-7.133454569	no	IR	IR2	-49.16455143	-7.133454569	0.015865927	0	0	109.1750067	0	1.732477721	39	0	0.706878389	0	0
IR278	Xikrin do Rio Catete	-6.349724311	no	IR	IR2	-50.81147702	-6.349724311	0.14002232	122.5313558	37.5627605	671.5550655	17.71256971	15.85217881	508	1.091957569	0.007087323	160.0941163	87.1386
IR279	Xipaya	-5.424632449	no	IR	IR2	-54.67428856	-5.424632449	0.001057568	50.36995294	22.04571313	3.023362978	0	0.063380196	4	0	0.040171513	72.41566607	35.828
IR280	Yanomami	2.104308484	yes	IR	IR2	-63.60035969	2.104308484	0.222493798	1596.615788	241.935082	535.8787319	19.22837353	72.05566706	970	0	0.000499228	1838.55087	1003.03
IR281	Zoe	-0.148124285	no	IR	IR2	-55.78442528	-0.148124285	0.001129098	97.20952222	36.88616571	3.300639167	0	0.530613434	2	0	0	134.0956879	67.2989
IR282	Zoró	-10.5984953	no	IR	IR2	-60.83036735	-10.5984953	0.142694588	41.67348571	13.45169444	423.9755538	2.073230028	45.95337025	506	0	0.009838653	55.12518016	36.4643
IR283	Zuruahã	-6.911530695	no	IR	IR2	-66.39368933	-6.911530695	0.003647358	75.54729465	19.48135303	1.435771989	0	1.777320323	21	0	0.007943207	95.02864768	51.1634
IR284	Riozinho do Alto Envira	-9.723909596	no	IR	IR2	-71.20625002	-9.723909596	0.002466753	112.697396	40.34950167	3.061473466	0	0.371332833	18	0	0.004316797	153.0468977	88.5201
IR285	Sapotal	-4.252846454	no	IR	IR2	-69.52022534	-4.252846454	0.001118877	0.2812	0.58795	1.434332919	0	0	0	0	2.611600115	0.86915	0.1406
IR286	Anaro	3.908256003	no	IR	IR2	-60.96569089	3.908256003	0.008866489	5.453	3.4539	4.593095761	44.48829071	0	61	0	0.033403186	8.9069	3.116
IR287	Arara do Rio Amônia	-9.083190994	no	IR	IR1	-72.87517193	-9.083190994	0.012519729	9.121542105	14.78547879	28.1967788	0	2.51282987	91	0	0.460544874	23.90702089	7.1223
IR288	Barro Alto	-2.767017386	no	IR	IR2	-67.67923828	-2.767017386	0.000728898	0.4222	2.509723529	2.035634584	0	0.077273877	3	0	0.425295341	2.931923529	0.2111
IR289	Batelão	-11.12940638	no	IR	IR1	-56.61026414	-11.12940638	0.079288354	29.01878	18.12494667	454.018655	0	1.589611521	141	0	0.009332186	47.14372667	11.8444
IR290	Apurinã do Igarapé Mucuim	-7.563204648	no	IR	IR2	-66.02382103	-7.563204648	0.000718997	22.81059333	15.52043333	3.068433518	0	0	1	0	0.155695438	38.33102667	15.6714
IR291	Lago do Correio	-2.949285934	no	IR	IR2	-69.05560854	-2.949285934	0.000430164	2.193	4.567655172	2.091977836	0	0.473090611	0	0	0.063289183	6.760655172	1.462
IR292	Guanabara	-4.56481945	no	IR	IR1	-69.88045886	-4.56481945	0.002998106	3.919725	6.2002	8.265267488	0	0.072182725	17	0	0.048800624	10.119925	3.4842
IR293	Ponciano	-3.512780509	no	IR	IR1	-59.45464632	-3.512780509	0.011515405	1.262	4.263290698	29.97683766	12.5241003	5.791675797	69	0	1.352748741	5.525290698	0.8834
IR294	Prosperidade	-2.672779095	no	IR	IR2	-67.48193456	-2.672779095	0.000123489	1.038514286	2.7105	0.324927214	0	0	1	0	0	3.749014286	0.6058
IR295	Riozinho	-3.551318697	no	IR	IR1	-67.00640333	-3.551318697	0.002446119	89.64798421	34.93486829	11.24053456	0	0.368844402	9	0	0.008591195	124.5828525	39.6119
IR296	Santa Cruz da Nova Aliança	-2.781764444	no	IR	IR2	-67.7044777	-2.781764444	0.0013422	1.138725	6.1002	2.501984703	0	0	4	0	1.952954629	7.238925	0.6507
IR297	Sururuá	-4.480916363	no	IR	IR1	-69.55385276	-4.480916363	0.002217606	8.0382	7.047348387	2.877252786	0	0.352977417	19	0	0.122470239	15.08554839	8.0382
IR298	Vista Alegre	-3.715580818	no	IR	IR2	-60.48179401	-3.715580818	0.013726791	3.29818125	8.025986441	60.12202439	0	1.768330414	80	0	0	11.32416769	2.7062
IR299	Maró	-2.77513295	no	IR	IR2	-55.80908791	-2.77513295	0.011246896	12.42645833	17.4096236	54.84009209	0	0.275971422	50	0	0.006202299	29.83608193	8.521
IR300	Pequizal do Naruvôtu	-12.92652281	no	IR	IR2	-52.83869693	-12.92652281	0.043597116	6.69096	7.126166667	200.4946549	0	0.114837969	167	0	0.057897193	13.81712667	2.7879
IR301	Sawré Muybu (Pimental)	-4.952469627	no	IR	IR2	-56.58186922	-4.952469627	0.007533289	36.3040367	23.21197375	9.179202088	9.140680313	4.26501558	37	0	0.005411564	59.51601045	17.987
IR302	Las Casas	-7.869484687	no	IR	IR2	-49.90705514	-7.869484687	0.063725209	0	0	368.6475948	0	0.507351386	160	0	0.155309522	0	0
IR303	Porto Limoeiro	-3.062203855	no	IR	IR2	-68.93862602	-3.062203855	0.001212755	1.1036	4.472733333	5.821487843	0	0.14615561	7	0	0.180796129	5.576333333	0.5518
IR304	Munduruku-Taquara	-3.243005335	no	IR	IR1	-55.03972154	-3.243005335	0.016596972	3.631285714	6.307669565	76.97639073	23.90271637	1.540792305	86	0	0.084990084	9.93895528	2.5419
IR305	São Domingos do Jacapari e Estação	-2.816676301	no	IR	IR2	-67.37099904	-2.816676301	0.015604114	31.7044	11.80126633	52.19341428	0	6.116149186	31	0	0.028771915	43.50566633	14.6328
IR306	São Marcos - RR	3.893325073	no	IR	IR2	-60.8168623	3.893325073	0.160435012	112.0001107	39.65060483	307.3087953	208.4517502	2.756532845	797	0	0.000447787	151.6507155	66.9955
IR307	Boa Vista - AM	-3.226054755	no	IR	IR2	-59.37439964	-3.226054755	0.01393133	0.054057143	2.1318	3.856072403	0	0.89673074	10	0	43.45831173	2.185857143	0.0344
IR308	Barreirinha	-3.288568905	no	IR	IR2	-48.41563245	-3.288568905	0.006763595	0.448044444	3.853958621	45.42317459	0	0.155034912	12	0	1.137043045	4.302003065	0.2372
IR309	Sarauá	-3.07573546	no	IR	IR2	-48.03173099	-3.07573546	0.042639027	3.938846154	9.678157895	151.7945395	0	10.09358608	166	0	0.123521188	13.61700405	3.724
IR310	Portal do Encantado	-16.1520181	no	IR	IR1	-59.47884153	-16.1520181	0.055791025	0	10.72227778	250.5027835	0	5.815028626	210	0	0.06538799	10.72227778	4.387
IR311	Cobra Grande	-2.30861059	no	IR	IR2	-55.16304711	-2.30861059	0.01593857	1.291911111	4.470184	59.8469119	16.63361434	0.147277477	68	0	0.271643268	5.762095111	0.8944
IR312	Cué Cué/ Marabitanas	0.601140921	no	IR	IR1	-66.91428068	0.601140921	0.015354101	118.3306215	12.20241316	56.40084948	0	1.507162648	28	0	0.001050903	130.5330347	87.4033
IR313	Arara da Volta Grande do Xingu	-3.600922276	no	IR	IR2	-51.67708404	-3.600922276	0.035894044	3.063	5.334933333	90.44638769	0	53.14449787	186	0	0.014534381	8.397933333	2.5525
IR314	Kawahiva do Rio Pardo	-8.988994175	no	IR	IR1	-59.94945963	-8.988994175	0.033133154	111.7519732	38.81327442	66.79068802	0	27.26656982	254	0	0.01755692	150.5652477	83.9618
IR315	Juruna do Km 17	-2.82442734	no	IR	IR1	-52.14216599	-2.82442734	0.018085968	0.503571429	5.96673	126.0150711	12.3291093	2.967099751	25	0	3.277553874	6.470301429	0.235
IR316	Bragança-Marituba	-3.049225516	no	IR	IR1	-55.02069099	-3.049225516	0.014825789	1.62792	4.899728571	61.68406372	18.28670719	2.385462991	72	0	0.635288848	6.527648571	1.3566
IR317	Tenharim Marmelos (Gleba B)	-7.309640029	no	IR	IR2	-61.88094637	-7.309640029	0.049518813	142.6149818	11.65770732	108.2257866	0	40.04040973	356	0	0.184771405	154.2726891	98.4096
IR318	Tuwa Apekuokawera	-5.927176774	no	IR	IR2	-48.80537253	-5.927176774	0.053517833	0	0	370.7042903	0	0.944008223	22	0	0.124435132	0	0
IR319	Maracaxi	-2.348395209	no	IR	IR1	-47.96908952	-2.348395209	0.012133439	0.144	2.259981818	54.7727764	0	1.515185828	57	0	5.359396718	2.403981818	0.072
IR320	Jacareúba/Katauixi (restrição uso)	-8.336892075	no	IR	IR1	-64.4264458	-8.336892075	0.052838139	184.9831401	57.98299509	166.8862561	0	25.28294948	370	0	0.020632669	242.9661352	128.495
IR321	Tanaru ( restrição de uso )	-12.64663755	no	IR	IR1	-61.37326641	-12.64663755	0.027568456	0	0	218.4754192	20.27758026	1.775258266	14	0	0.736259826	0	0
IR322	Piripkura ( restrição de uso )	-9.667990212	no	IR	IR1	-61.00335853	-9.667990212	0.054632633	71.84763636	31.36508462	131.6612943	0	22.64956615	363	0	0.009089627	103.212721	49.9152
IR323	Jurubaxi-téa	-0.953887829	no	IR	IR1	-65.22589276	-0.953887829	0.010244637	163.764825	36.72534783	34.81067573	0	0.710214602	42	0	0.001673878	200.4901728	128.443
IR324	Igarapé Taboca do Alto Tarauacá	-9.440972565	no	IR	IR1	-71.89394685	-9.440972565	0.002012253	0.109	2.495063415	1.285811631	0	0.179485926	5	0	5.007795667	2.604063415	0.0981
IR325	Kaxuyana-Tunayana	-0.394290118	no	IR	IR1	-57.28256763	-0.394290118	0.02595055	637.003137	119.7167918	16.93833244	182.1463189	4.222924792	62	0	0.001031064	756.7199288	442.102
IR326	Apiaká do Pontal e Isolados	-8.384054645	no	IR	IR2	-58.1006711	-8.384054645	0.020512448	246.6488764	45.78320517	87.87833488	0	5.917466919	53	0.000896308	0.025775471	292.4320816	199.399
IR327	Sissaíma	-3.418537759	no	IR	IR1	-59.43714656	-3.418537759	0.032092849	2.549584615	6.051740196	114.0674352	0	9.879184955	185	0	0.073073526	8.601324811	1.7916
IR328	Ituna/Itatá (restrição de uso)	-4.087034963	no	IR	IR1	-51.9882828	-4.087034963	0.173242104	15.48445652	3.689864865	186.3760955	0	186.7614169	620	0	0.013968852	19.17432139	14.2457
IR329	Pirititi	0.052314123	no	IR	IR1	-60.45346637	0.052314123	0.008653984	8.225	11.0652	20.24977972	0	8.644946583	49	0	0.018472115	19.2902	8.225
IR330	Uty-Xunaty	-12.4056485	no	IR	IR1	-60.01474592	-12.4056485	0.016806612	0.0916	0.8574	8.169025244	0	1.148066952	37	0	44.79468161	0.949	0.0916
UC01	Estação Ecológica da Terra do Meio	-5.732494327	yes	UC	SPA	-53.64675265	-5.732494327	0.386453807	897.4026787	107.1520526	623.1521911	0	243.8160538	2529	0	0.001512168	1004.554731	675.588
UC02	Parque Nacional de Anavilhanas	-2.495924137	no	UC	SPA	-60.7889823	-2.495924137	0.007422843	56.69587455	26.63027742	21.35991794	6.860835984	1.618074435	62	0	0	83.32615196	36.0494
UC03	Estação Ecológica de Jutaí-Solimões	-3.151591366	no	UC	SPA	-67.58514262	-3.151591366	0.002208683	63.0122	25.94582115	11.55580137	0	0.086600895	5	0	0.004655137	88.95802115	31.5061
UC04	Estação Ecológica de Maracá	3.368458406	no	UC	SPA	-61.69508235	3.368458406	0.01173429	23.74697838	16.00353846	67.76872351	33.24109507	0.730754893	24	0	0.094149003	39.75051684	10.7151
UC05	Estação Ecológica de Maracá Jipioca	2.004095076	no	UC	SPA	-50.39556605	2.004095076	4.41E-04	10.69451786	13.8596	2.177982487	0	0	0	0	0.018601334	24.55411786	5.8715
UC06	Estação Ecológica de Niquiá	1.260843495	no	UC	SPA	-61.50359631	1.260843495	0.020381512	50.33893642	20.73481034	6.694265007	0	0	166	0	0.004765865	71.07374676	29.4401
UC07	Estação Ecológica do Jari	-0.418390739	no	UC	SPA	-52.98262084	-0.418390739	0.000463866	36.02512093	25.50113766	2.089602234	0	0	2	0	0.014368463	61.52625859	23.1206
UC08	Estação Ecológica Rio Acre	-10.92242643	no	UC	SPA	-70.26826945	-10.92242643	0.000222749	22.23435156	22.39299868	0.211047414	0	0	0	0	0.360916109	44.62735025	17.677
UC09	Estação Ecológica Juami-Japurá	-2.233011623	no	UC	SPA	-68.36016128	-2.233011623	0.000220523	93.62353057	35.92861176	0.919525305	0	0.218606871	0	0	0.009063809	129.5521423	91.2593
UC10	Parque Nacional da Amazônia	-4.353196879	no	UC	SPA	-56.72909013	-4.353196879	0.070344905	221.3084081	68.68359883	177.5536549	128.2029789	21.46884152	453	0	0.001308919	289.9920069	215.274
UC11	Parque Nacional da Serra do Divisor	-8.102074906	no	UC	SPA	-73.34225202	-8.102074906	0.139939794	311.5931731	138.5693336	249.4434446	0	30.19312067	1078	0	0.014825446	450.1625067	292.8225
UC12	Parque Nacional da Serra do Pardo	-5.800556032	no	UC	SPA	-52.99592038	-5.800556032	0.115310099	103.9679667	20.07114894	271.6176452	0	99.72001377	692	0	0.029807453	124.0391156	44.5577
UC13	Parque Nacional de Pacaás Novos	-11.12896897	no	UC	SPA	-63.32784063	-11.12896897	0.124220486	134.244995	61.76336964	590.1228499	22.1641435	35.43515064	500	0	0.002390859	196.0083647	148.183
UC14	Parque Nacional do Cabo Orange	3.633217944	no	UC	SPA	-51.19836663	3.633217944	0.028695062	130.8683571	41.12529669	40.58313108	0	0.751984549	266	0	0.001722645	171.9936538	65.6811
UC15	Parque Nacional do Jaú	-2.24508077	no	UC	SPA	-62.64758112	-2.24508077	0.00946066	397.045381	40.88455333	25.7854117	0	0.829924604	39	0	0.002043485	437.9299343	246.685
UC16	Parque Nacional do Monte Roraima	5.073182698	no	UC	SPA	-60.41470946	5.073182698	0.01231082	11.9832	18.55064545	33.87441399	0	1.130053564	76	0	0.011169296	30.53384545	11.9832
UC17	Parque Nacional Viruá	1.290598833	no	UC	SPA	-61.15437331	1.290598833	0.02614459	39.30437727	15.04987826	49.38322346	17.84747994	1.944003145	175	0	0.029192482	54.35425553	22.1717
UC18	Parque Nacional Montanhas do Tumucumaque	1.967928415	no	UC	SPA	-52.99470081	1.967928415	0.007727991	458.2014528	88.81817936	27.95445396	0	0.607896814	24	0	0.0004286	547.0196321	386.731
UC19	Parque Nacional da Serra da Cutia	-11.64769018	no	UC	SPA	-64.39999868	-11.64769018	0.01263592	85.46596502	16.31052632	26.20101262	0	4.731605458	91	0	0.006031041	101.7764913	59.7458
UC20	Parque Nacional Serra da Mocidade	1.142438887	no	UC	SPA	-62.04555347	1.142438887	0.010928262	53.40580811	23.52955769	5.280056147	0	0	96	0	0.008185366	76.9353658	37.2833
UC21	Reserva Biológica do Abufari	-5.16887931	no	UC	SPA	-63.04021353	-5.16887931	0.001358056	31.8885	12.14458667	3.927370351	0	0.106565667	8	0	0.018233271	44.03308667	23.3849
UC22	Reserva Biológica do Guaporé	-12.51760466	no	UC	SPA	-62.81265445	-12.51760466	0.116512091	87.63671875	31.10175	308.6494985	28.21265155	13.84209504	721	0	0.006794249	118.7384688	64.1
UC23	Reserva Biológica do Gurupi	-3.681319538	no	UC	SPA	-46.70462987	-3.681319538	0.224266871	53.2424266	31.84968959	1057.001632	0	23.81346707	406	0	0.023169999	85.09211619	27.2493
UC24	Reserva Biológica do Jaru	-9.812274337	no	UC	SPA	-61.7045049	-9.812274337	0.063668505	100.8818438	36.73789091	281.1217692	0	45.42298183	289	0	0.012656271	137.6197347	71.7382
UC25	Reserva Biológica do Lago Piratuba	1.49687122	no	UC	SPA	-50.23081614	1.49687122	0.01722284	58.28272691	23.45396721	64.07664944	0	0	98	0	0.001134215	81.73669412	39.2227
UC26	Reserva Biológica do Rio Trombetas	-1.138197716	no	UC	SPA	-56.67520938	-1.138197716	0.010500003	112.3602861	42.60919035	30.01142405	4.566200018	1.557461897	75	0	0.00337495	154.9694765	82.3008
UC27	Reserva Biológica do Tapirapé	-5.645180126	no	UC	SPA	-50.61120938	-5.645180126	0.038332981	25.29076667	25.48716514	260.4586467	0	17.1711279	78	1.389391842	0	50.7779318	19.8394
UC28	Reserva Biológica do Uatumã	-1.223323889	no	UC	SPA	-59.47037624	-1.223323889	0.001902971	215.1269659	58.25091351	11.14428683	0	0.126626957	0	0	0.005710337	273.3778794	191.7436
UC29	Reserva Biológica Nascentes Serra do Cachimbo	-8.977913368	no	UC	SPA	-54.68525478	-8.977913368	0.261167004	54.32265118	24.91184348	735.8004483	57.32416245	51.98761456	1193	0	0.001453205	79.23449465	34.3303
UC30	Reserva de Desenvolvimento Sustentável de Itatupã-Baquiá	-0.738525057	no	UC	SUR	-51.33454793	-0.738525057	0.00042544	16.098	11.0845	0.508463831	0	0	3	0	0.112865299	27.1825	6.4392
UC31	Reserva Extrativista Auati-Paraná	-2.06451896	no	UC	SUR	-66.40202546	-2.06451896	0.001001873	19.31074444	18.56808	2.25854465	0	0.172740019	4	0	0.010337646	37.87882444	15.7997
UC32	Reserva Extrativista Barreiro das Antas	-11.54567439	no	UC	SUR	-64.63771136	-11.54567439	0.000393591	31.47383289	7.174597938	2.413195504	0	0	1	0	0.012104365	38.64843083	22.4076
UC33	Reserva Extrativista Chico Mendes	-10.50809315	no	UC	SUR	-68.9312058	-10.50809315	1	303.1103893	115.8692213	1934.386171	0.559659004	280.4401129	5915	0	0.02525425	418.9796106	205.174
UC34	Reserva Extrativista Chocoaré-Mato Grosso	-0.89920477	no	UC	SUR	-47.39189503	-0.89920477	0.013009859	0	0	54.31408645	16.81610182	0.652561441	76	0	2.71980604	0	0
UC35	Reserva Extrativista Maracanã	-0.763179	no	UC	SUR	-47.47757988	-0.763179	0.040500433	0	0	135.8738377	114.0681289	5.918290187	264	0	0.088156737	0	0
UC36	Reserva Extrativista São João da Ponta	-0.829023951	no	UC	SUR	-47.97087803	-0.829023951	0.014782381	0	0	72.88498748	21.97644863	2.82257298	70	0	1.058205308	0	0
UC37	Reserva Extrativista Baixo Juruá	-3.550968582	no	UC	SUR	-65.96639738	-3.550968582	0.006310002	34.31574	22.47741667	18.46696425	0	1.947873313	30	0	0.04690128	56.79315667	19.0643
UC38	Reserva Extrativista Cazumbá-Iracema	-9.584911699	no	UC	SUR	-69.51514731	-9.584911699	0.137125633	232.1632346	61.82823673	290.1828278	0	50.54431057	933	0	0	293.9914713	167.2826
UC39	Reserva Extrativista Médio Juruá	-5.269185539	no	UC	SUR	-67.455611	-5.269185539	0.01498207	91.87684211	30.8342912	22.43526189	0	1.163730394	84	0	0.013106911	122.7111333	62.345
UC40	Reserva Extrativista do Rio Cautário	-11.81664616	no	UC	SUR	-64.19510254	-11.81664616	0.002026343	21.25028889	3.8276	5.578628302	0	0	8	0	0.134875205	25.07788889	15.806
UC41	Reserva Extrativista do Rio Jutaí	-3.484239607	no	UC	SUR	-67.31401672	-3.484239607	0.004093637	52.13124103	23.31073684	15.07428999	0	0.750109742	12	0	0.005054897	75.44197787	29.8988
UC42	Reserva Extrativista Ipaú- Anilzinho	-3.147260583	no	UC	SUR	-49.7591599	-3.147260583	0.052630608	12.17098889	14.06343359	195.2229612	70.82641496	4.838352751	165	0	1.343923691	26.23442248	11.1632
UC43	Reserva Extrativista do Lago do Capanã Grande	-5.851832624	no	UC	SUR	-62.07541321	-5.851832624	0.016195045	74.61645455	20.22792857	36.58165364	0	0.066111752	102	0	0.020249657	94.84438312	63.137
UC44	Reserva Extrativista Mãe Grande de Curuça	-0.697360086	no	UC	SUR	-47.87310321	-0.697360086	0.028903458	0	0	116.464831	57.58589892	4.367171793	164	0	0.932370673	0	0
UC45	Reserva Extrativista Mapuá	-1.122083305	no	UC	SUR	-50.21430474	-1.122083305	0.014026081	16.398025	13.74426667	5.049856889	0	0.948933928	143	0	0.035217489	30.14229167	9.3703
UC46	Reserva Extrativista Rio Ouro Preto	-10.80780122	no	UC	SUR	-64.78609307	-10.80780122	0.072633575	56.98006957	31.37548261	328.2555191	0	11.22097177	197	0	0.008771359	88.35555217	43.2726
UC47	Reserva Extrativista Riozinho da Liberdade	-8.250791612	no	UC	SUR	-72.10279426	-8.250791612	0.054134563	145.8092659	77.7107963	63.37271904	0	11.66150374	420	0	0.001661466	223.5200622	111.657
UC48	Reserva Extrativista Riozinho do Anfrísio	-4.96609958	no	UC	SUR	-55.09808401	-4.96609958	0.048394903	216.2809026	41.98686408	84.9895781	0	32.57983123	303	0	0.002027672	258.2677667	148.0396
UC49	Reserva Extrativista Tapajós Arapiuns	-3.024220648	no	UC	SUR	-55.51075778	-3.024220648	0.097378327	184.3788912	59.79705333	184.8512534	0	4.102860918	565	0	0.013923128	244.1759445	135.5894
UC50	Reserva Extrativista Verde para Sempre	-2.186150541	no	UC	SUR	-52.70250113	-2.186150541	0.214947195	317.6823062	42.07214118	387.7294372	0	24.99513358	1110	0	0.007866042	359.7544474	128.943
UC51	Parque Nacional do Rio Novo	-7.7209949	no	UC	SPA	-56.1838251	-7.7209949	0.210996757	277.2355785	142.7746341	580.6828679	0	82.54107021	1174	0	0.01455477	420.0102125	196.7778
UC52	Parque Nacional do Jamanxim	-5.661449905	no	UC	SPA	-55.79796729	-5.661449905	0.115985323	235.4220031	66.77261124	280.7728467	109.9029075	57.90285328	670	0.306423413	0.015454568	302.1946143	183.7626
UC53	Reserva Extrativista Arioca Pruanã	-2.341518023	no	UC	SUR	-49.99534201	-2.341518023	0.05984668	24.79287162	22.05037455	121.9710452	53.13599008	6.440387557	360	0	0.139988066	46.84324617	16.755
UC54	Reserva Extrativista Alto Tarauacá	-8.899977025	no	UC	SUR	-71.93708635	-8.899977025	0.046524213	65.21684235	49.73935707	66.8340313	0	10.45358191	354	0	0.005018372	114.9561994	51.7272
UC55	Reserva Extrativista de Cururupu	-1.563277543	no	UC	SUR	-44.8453758	-1.563277543	0.035501847	0	0	117.3070471	53.04511556	0	236	0	0.046967977	0	0
UC56	Reserva Extrativista Rio Iriri	-4.8866251	no	UC	SUR	-54.29608224	-4.8866251	0.007016532	102.5695072	28.88121333	30.08939245	0	0.127326313	14	0	0.004876091	131.4507205	79.9992
UC57	Parque Nacional do Juruena	-8.081723555	no	UC	SPA	-58.4619554	-8.081723555	0.063207145	494.3170725	100.485551	205.9798314	0	31.1399511	346	0.407000399	0.001212493	594.8026236	397.702
UC58	Reserva Extrativista Terra Grande Pracuúba	-1.352543452	no	UC	SUR	-49.93593354	-1.352543452	0.025053038	45.44563333	30.8495	12.68069719	0	2.267415754	238	0	0.024189856	76.29513333	38.9534
UC59	Reserva Extrativista do Rio Unini	-1.631775314	no	UC	SUR	-63.3014712	-1.631775314	0.005118104	146.2126429	49.510875	23.45729204	0	0.09088066	4	0	0.010947902	195.7235179	88.999
UC60	Parque Nacional dos Campos Amazônicos	-8.394525761	no	UC	SPA	-61.2147444	-8.394525761	0.186790977	259.4555543	119.1842759	385.2401197	0	151.5296404	1352	0	0.002328673	378.6398302	198.2194
UC61	Reserva Extrativista Arapixi	-8.891966637	no	UC	SUR	-67.87663055	-8.891966637	0.031654672	34.79297222	23.475	48.10293896	0	29.00461269	195	0	0.042305035	58.26797222	14.5645
UC62	Reserva de Desenvolvimento Sustentável do Rio Iratapuru	0.244943362	no	UC	SUR	-52.65421203	0.244943362	0.001306098	115.538361	28.91398429	4.41320551	0	0.319565362	7	0	0.005501392	144.4523453	87.3636
UC63	Parque Estadual Serra Ricardo Franco	-14.59708653	no	UC	SPA	-60.25926181	-14.59708653	0.188303782	25.59268333	20.53325806	1006.348044	27.57690048	2.480084733	322	0	0.05300275	46.1259414	16.1638
UC64	Estação Ecológica do Rio Ronuro	-12.90719221	no	UC	SPA	-54.48149901	-12.90719221	0.024312752	23.53188571	15.61772	122.8615169	0	1.352689438	146	0	0.051477588	39.14960571	10.2952
UC65	Parque Estadual Igarapés do Juruena	-8.893770956	no	UC	SPA	-58.96921018	-8.893770956	0.027631297	63.88293488	19.055385	70.95132391	0	21.78708967	215	0	0.092479843	82.93831988	45.5928
UC66	Reserva Extrativista Guariba-Roosevelt	-9.251591888	no	UC	SUR	-60.51822444	-9.251591888	0.175676707	27.701464	51.13723881	372.5974517	0	91.17125529	1274	0	0.019103492	78.83870281	14.1334
UC67	Parque Estadual do Xingu	-9.838119174	no	UC	SPA	-52.58838811	-9.838119174	0.001486444	23.831	18.43158947	9.276255441	0	0	5	0	0.08394584	42.26258947	19.0648
UC68	Estação Ecológica Samuel	-8.939199747	no	UC	SPA	-63.07002525	-8.939199747	0.026521561	19.25703333	21.66126923	98.24018702	0	14.27724501	173	0	0	40.91830256	13.5932
UC69	Parque Estadual de Guajará-Mirim	-10.56835754	no	UC	SPA	-64.40547675	-10.56835754	0.294973259	58.82368246	27.41359	588.2270145	25.31099987	180.0550903	1895	0	0.023550492	86.23727246	42.8492
UC70	Estação Ecológica Serra dos Três Irmãos	-9.139410142	no	UC	SPA	-64.76679771	-9.139410142	0.015291866	27.55076379	5.580856	66.40508508	0	3.014194031	85	0	0	33.13161979	18.8548
UC71	Reserva Extrativista Rio Pacaás Novos	-11.21441064	no	UC	SUR	-64.52816614	-11.21441064	0.019895197	100.1726729	41.50756125	28.18606098	0	1.67840628	206	0	0	141.6802342	73.0698
UC72	Parque Estadual Serra dos Reis	-12.27746856	no	UC	SPA	-63.91152118	-12.27746856	0.062136548	7.012316667	10.3884	426.8440325	0	31.2537237	104	0	0.223742701	17.40071667	3.8249
UC73	Reserva Extrativista Rio Cautário	-11.99701059	no	UC	SUR	-64.30446681	-11.99701059	0.072689051	39.19525366	27.04810385	373.726459	0	24.23471502	268	0	0.005694177	66.2433575	29.9442
UC74	Reserva Extrativista Rio Preto-Jacundá	-8.931732164	no	UC	SUR	-62.26878646	-8.931732164	0.205180775	30.61894505	26.00446316	376.4402016	23.19658947	153.5748075	1347	0	0.01879965	56.6234082	21.0446
UC75	Parque Estadual Chandless	-9.910073959	no	UC	SPA	-70.27296414	-9.910073959	0.004280938	190.6962191	48.65438981	11.58185445	0	0.658404465	30	0	0.006890291	239.3506089	155.2628
UC76	Reserva de Desenvolvimento Sustentável Amanã	-2.305087789	no	UC	SUR	-64.16261318	-2.305087789	0.021961808	405.836	45.62050549	85.82193771	0	4.264893964	46	0	0.000395965	451.4565055	242.93
UC77	Reserva de Desenvolvimento Sustentável Aripuanã	-8.487323201	no	UC	SUR	-59.67755708	-8.487323201	0.000145547	65.22933474	39.70699688	0.817385717	0	0	0	0	0.006886229	104.9363316	44.5812
UC78	Reserva de Desenvolvimento Sustentável Bararati	-7.677995118	no	UC	SUR	-58.37683131	-7.677995118	9.13E-05	26.4521066	7.814696809	0.302103035	0	0	0	0	0.018973445	34.26680341	22.51
UC79	Reserva de Desenvolvimento Sustentável Cujubim	-5.498125565	no	UC	SUR	-68.91122735	-5.498125565	0.002043515	788.9833679	136.0444313	8.788668221	0	0.751715743	3	0	0.002698774	925.0277991	534.294
UC80	Reserva de Desenvolvimento Sustentável Mamirauá	-2.433380294	no	UC	SUR	-65.94462773	-2.433380294	0.058167199	267.2672413	90.28027556	233.8415458	0	3.293947163	267	0	0.000870258	357.5475168	141.291
UC81	Reserva de Desenvolvimento Sustentável Piagaçu-Purus	-4.665738593	no	UC	SUR	-62.53747559	-4.665738593	0.018783038	107.5812956	59.35422222	50.16564412	0	3.948811478	107	0	0.008268873	166.9355178	83.3423
UC82	Reserva de Desenvolvimento Sustentável do Amapá	-5.532514329	no	UC	SUR	-61.80215367	-5.532514329	0.002824884	52.45570909	11.46282593	4.837283177	0	0.506086954	32	0	0.010712818	63.91853502	44.3856
UC83	Reserva de Desenvolvimento Sustentável Uacari	-5.703625584	no	UC	SUR	-67.67220999	-5.703625584	0.011511371	198.709536	64.37917483	26.93340451	0	0.855931652	48	0	0.020759154	263.0887108	135.0572
UC84	Reserva de Desenvolvimento Sustentável do Uatumã	-2.315943623	no	UC	SUR	-58.63893987	-2.315943623	0.013824221	104.5126147	62.4570786	33.37659881	0	1.414444931	63	0	0.021713482	166.9696933	86.1416
UC85	Reserva Extrativista Catuá-Ipixuna	-3.937497681	no	UC	SUR	-64.221315	-3.937497681	0.045725014	60.76742857	41.690775	20.44942413	0	3.70218862	367	0	0.019130899	102.4582036	44.776
UC86	Reserva Extrativista do Guariba	-8.615564503	no	UC	SUR	-60.39590571	-8.615564503	0.00146528	42.96291034	15.02825	2.619330036	0	0.117176855	8	0	0.013545254	57.99116034	30.3884
UC87	Parque Estadual Guariba	-8.709772971	no	UC	SPA	-60.68459738	-8.709772971	0.008936179	14.76473878	6.558533333	5.020563108	0	0	64	0	0.005254407	21.32327211	14.6156
UC88	Parque Estadual Rio Negro Setor Sul	-2.535210546	no	UC	SPA	-60.44830687	-2.535210546	0.000143187	16.0112	10.179575	0.369505201	0	0	1	0	0.074036619	26.190775	8.0056
UC89	Parque Estadual Rio Negro Setor Norte	-2.168111664	no	UC	SPA	-61.41503199	-2.168111664	0.0017724	22.9542	11.04654524	3.619054464	0	0.159351152	12	0	0.027283266	34.00074524	15.3028
UC90	Parque Estadual Sucunduri	-8.235028987	no	UC	SPA	-58.82206116	-8.235028987	0.001124213	224.0195076	43.25413448	5.167394178	0	0	2	0	0.004315525	267.2736421	161.9872
UC91	Parque Estadual da Serra dos Martírios/Andorinhas	-6.23217327	no	UC	SPA	-48.48941703	-6.23217327	0.101208718	0	0	625.9106939	27.99461007	1.783916194	128	0	0.122044795	0	0
UC92	Reserva Biológica de Maicuru	0.827328013	no	UC	SPA	-54.1663906	0.827328013	0.002043634	140.5282356	42.65033239	6.354556832	0	0	7	0	0.004696774	183.1785679	117.577
UC93	Estação Ecológica do Grão Pará	0.901201383	no	UC	SPA	-56.7145086	0.901201383	0.009425211	736.4166836	137.3397171	33.35531129	27.6642704	0.307426923	7	0	0.001115016	873.7564007	424.579
UC94	Parque Estadual do Cantão	-9.581440493	no	UC	SPA	-50.04703127	-9.581440493	0.078354385	28.49450357	23.15838347	263.1060445	20.01927304	2.144043976	490	0	0.012575816	51.65288704	20.0716
UC95	Parque Estadual de Corumbiara	-13.1542314	no	UC	SPA	-61.7509733	-13.1542314	0.125642492	49.88777143	24.32023256	386.2422776	0	7.867656092	651	0	0.001078055	74.20800399	43.6518
UC96	Reserva Extrativista do Rio Gregório	-7.428676393	no	UC	SUR	-71.2970061	-7.428676393	0.018035957	98.23893952	53.21380506	13.83317681	0	1.52311421	140	0	0.017899307	151.4527446	96.3636
UC97	Reserva Extrativista Rio Cajari	-0.676721965	no	UC	SUR	-51.99371023	-0.676721965	0.13064401	98.38792014	20.3753697	194.8409659	0	9.727317152	785	0	0.001376213	118.7632898	53.2137
UC98	Reserva de Desenvolvimento Sustentável do Juma	-5.876801288	no	UC	SUR	-60.32773102	-5.876801288	0.072836162	161.472217	72.28145858	129.2402672	0	61.90848639	524	0	0.004904916	233.7536755	119.1706
UC99	Reserva Extrativista do Médio Purús	-7.569805849	no	UC	SUR	-65.95999962	-7.569805849	0.026671233	183.5774785	135.64796	82.73184149	0	7.759425548	131	0	0.00443686	319.2254385	129.402
UC100	Parque Nacional Nascentes do Lago Jari	-5.722575832	no	UC	SPA	-62.64675731	-5.722575832	0.018251754	245.3324638	46.381244	33.03033891	0	13.92633919	163	0	0.000917819	291.7137078	169.2794
UC101	Reserva Extrativista Ituxi	-8.416149178	no	UC	SUR	-65.27905164	-8.416149178	0.008518245	239.2310346	50.00239329	18.35759843	0	0.969771208	39	0	0.001283223	289.2334279	165.0466
UC102	Parque Nacional Mapinguari	-8.527973793	yes	UC	SPA	-64.64263014	-8.527973793	0.28949867	531.473213	137.7286155	771.6002707	0	166.627225	2111	0	0.000884409	669.2018285	375.656
UC103	Reserva Extrativista Rio Xingu	-5.022243129	no	UC	SUR	-52.84571758	-5.022243129	0.004311898	55.05636272	17.06951084	13.82014576	0	1.525012149	15	0	0.006753455	72.12587357	30.3079
UC104	Reserva de Desenvolvimento Sustentável do Rio Negro	-2.968111549	no	UC	SUR	-60.71051324	-2.968111549	0.030356724	23.834475	15.01254815	113.7430557	58.66656095	7.09091911	106	0	0.091568365	38.84702315	21.1862
UC105	Reserva de Desenvolvimento Sustentável Igapó-Açu	-4.925701673	no	UC	SUR	-61.53626485	-4.925701673	0.003877559	114.4516463	38.94762857	19.52739098	0	0	9	0	0.002584691	153.3992749	81.609
UC106	Reserva Extrativista Canutama	-6.836333902	no	UC	SUR	-64.67158128	-6.836333902	0.004449344	59.23497561	38.02060291	12.52036457	0	1.127144381	22	0	0.007068439	97.25557852	41.873
UC107	Reserva de Desenvolvimento Sustentável Matupiri	-4.865577498	no	UC	SUR	-60.60793269	-4.865577498	0.000820537	46.80331566	13.1775172	4.486384447	0	0	0	0	0.002700665	59.98083287	36.3904
UC108	Parque Estadual do Matupiri	-5.157937899	no	UC	SPA	-61.21904839	-5.157937899	0.001432471	147.22008	14.45922947	2.749169627	0	0.23282804	7	0	0	161.6793095	105.1572
UC109	Reserva Extrativista Renascer	-2.263239783	no	UC	SUR	-53.45268085	-2.263239783	0.070529946	49.50826667	12.08243478	188.7238182	0	22.09265383	313	0	0.001905905	61.59070145	20.9872
UC110	Estação Ecológica do Rio Roosevelt	-8.981211254	no	UC	SPA	-60.8773642	-8.981211254	0.029477084	19.5296125	15.08783571	50.03894926	0	13.87342957	252	0	0.030612659	34.61744821	20.1596
UC111	Parque Estadual Cristalino	-9.521182153	no	UC	SPA	-55.72769225	-9.521182153	0.022222477	16.03463896	24.81478571	139.2324232	4.397330046	1.641562951	36	0	0.006738583	40.84942468	11.8718
UC112	Reserva de Desenvolvimento Sustentável Rio Madeira	-5.129345572	no	UC	SUR	-60.5847065	-5.129345572	0.025380502	77.00713613	29.15483734	66.87941498	0	1.557668158	139	0	0.005667443	106.1619735	57.4536
UC113	Estação Ecológica Alto Maués	-5.634846077	no	UC	SPA	-58.33292397	-5.634846077	0.000853225	148.6299139	68.57530297	2.511287997	0	1.482655792	1	0	0.001048748	217.2052169	135.3528
UC114	Reserva Extrativista Marinha Mocapajuba	-0.743164007	no	UC	SUR	-48.03746926	-0.743164007	0.012099702	0	0	55.81620336	14.56653351	2.008550195	58	0	0.091318691	0	0
UC115	Reserva Extrativista Marinha Mestre Lucindo	-0.706852714	no	UC	SUR	-47.70422133	-0.706852714	0.024588025	0	0	71.1192078	62.28218727	2.106633458	185	0	0	0	0
UC116	Reserva Extrativista Marinha Cuinarana	-0.782469596	no	UC	SUR	-47.65013207	-0.782469596	0.020271549	0	0	51.53161805	53.23349711	1.70638088	165	0	0.171712639	0	0
UC117	Reserva de Desenvolvimento Sustentavel Puranga Conquista	-2.840658253	no	UC	SUR	-60.35966127	-2.840658253	0.006734528	18.10273	8.762945946	23.20165773	0	1.532373848	37	0	0	26.86567595	8.8306
